# Supplementary material for: Extracellular vesicles secreted by cumulus cells contain microRNAs that are potential regulatory factors of mouse oocyte developmental competence
Source: Mol Hum Reprod. 2024 May 14;30(6):gaae019. doi: 10.1093/molehr/gaae019 (PMC12054941; doi:10.1093/molehr/gaae019)
Supplement: gaae019_Supplementary_Data [file gaae019_supplementary_data.zip]

Archive with 5 entries (5 files):
- Supplementary Table S4.xlsx
- Supplementary_Information_.gaae019.pdf
- Supplementary_Video_S1 (1).mp4
- Supplementary Table S2.xlsx
- Supplementary Table S3.xlsx
