# Supplementary material for: Extracellular vesicles secreted by cumulus cells contain microRNAs that are potential regulatory factors of mouse oocyte developmental competence
Source: Mol Hum Reprod. 2024 May 14;30(6):gaae019. doi: 10.1093/molehr/gaae019 (PMC12054941; doi:10.1093/molehr/gaae019)
Supplement: gaae019_Supplementary_Data [file gaae019_supplementary_data.zip › Supplementary Table S4.xlsx]

## Sheet: MEIOSIS RESUMPTION
Supplementary Table S4. Association of genes and biological processes obtained with STRING analysis. Lines highlighted in green represent the most relevant biological processes associated with meiosis resumption.
#term ID	term description	observed gene count	background gene count	strength	false discovery rate	matching proteins in your network (IDs)	matching proteins in your network (labels)
GO:0050794	Regulation of cellular process	23	9541	0.35	7.90e-06	10090.ENSMUSP00000003121,10090.ENSMUSP00000004565,10090.ENSMUSP00000006911,10090.ENSMUSP00000007959,10090.ENSMUSP00000015137,10090.ENSMUSP00000019911,10090.ENSMUSP00000021530,10090.ENSMUSP00000023467,10090.ENSMUSP00000028238,10090.ENSMUSP00000030191,10090.ENSMUSP00000033040,10090.ENSMUSP00000037126,10090.ENSMUSP00000038749,10090.ENSMUSP00000040486,10090.ENSMUSP00000046003,10090.ENSMUSP00000054634…	Rab8a,Ralb,Cdk4,Rhoa,Limk1,Hdac2,Hif1a,Pak2,Rab14,Npr2,Pak1,Bub1b,Pde3a,Pak4,Cdc14b,Cdc42,Arf6,Apc,Fyn,Actb,Sirt1,Ptk2b,Fzr1
GO:0009987	Cellular process	23	13330	0.2	0.0035	10090.ENSMUSP00000003121,10090.ENSMUSP00000004565,10090.ENSMUSP00000006911,10090.ENSMUSP00000007959,10090.ENSMUSP00000015137,10090.ENSMUSP00000019911,10090.ENSMUSP00000021530,10090.ENSMUSP00000023467,10090.ENSMUSP00000028238,10090.ENSMUSP00000030191,10090.ENSMUSP00000033040,10090.ENSMUSP00000037126,10090.ENSMUSP00000038749,10090.ENSMUSP00000040486,10090.ENSMUSP00000046003,10090.ENSMUSP00000054634…	Rab8a,Ralb,Cdk4,Rhoa,Limk1,Hdac2,Hif1a,Pak2,Rab14,Npr2,Pak1,Bub1b,Pde3a,Pak4,Cdc14b,Cdc42,Arf6,Apc,Fyn,Actb,Sirt1,Ptk2b,Fzr1
GO:0051716	Cellular response to stimulus	21	5497	0.55	1.28e-07	10090.ENSMUSP00000003121,10090.ENSMUSP00000004565,10090.ENSMUSP00000006911,10090.ENSMUSP00000007959,10090.ENSMUSP00000019911,10090.ENSMUSP00000021530,10090.ENSMUSP00000023467,10090.ENSMUSP00000028238,10090.ENSMUSP00000030191,10090.ENSMUSP00000033040,10090.ENSMUSP00000038749,10090.ENSMUSP00000040486,10090.ENSMUSP00000046003,10090.ENSMUSP00000054634,10090.ENSMUSP00000055862,10090.ENSMUSP00000078337…	Rab8a,Ralb,Cdk4,Rhoa,Hdac2,Hif1a,Pak2,Rab14,Npr2,Pak1,Pde3a,Pak4,Cdc14b,Cdc42,Arf6,Apc,Fyn,Actb,Sirt1,Ptk2b,Fzr1
GO:0048523	Negative regulation of cellular process	20	4672	0.59	1.01e-07	10090.ENSMUSP00000006911,10090.ENSMUSP00000007959,10090.ENSMUSP00000015137,10090.ENSMUSP00000019911,10090.ENSMUSP00000021530,10090.ENSMUSP00000023467,10090.ENSMUSP00000030191,10090.ENSMUSP00000033040,10090.ENSMUSP00000037126,10090.ENSMUSP00000038749,10090.ENSMUSP00000040486,10090.ENSMUSP00000046003,10090.ENSMUSP00000054634,10090.ENSMUSP00000055862,10090.ENSMUSP00000078337,10090.ENSMUSP00000097547…	Cdk4,Rhoa,Limk1,Hdac2,Hif1a,Pak2,Npr2,Pak1,Bub1b,Pde3a,Pak4,Cdc14b,Cdc42,Arf6,Apc,Fyn,Actb,Sirt1,Ptk2b,Fzr1
GO:0071310	Cellular response to organic substance	19	1987	0.94	5.27e-12	10090.ENSMUSP00000003121,10090.ENSMUSP00000004565,10090.ENSMUSP00000006911,10090.ENSMUSP00000007959,10090.ENSMUSP00000019911,10090.ENSMUSP00000021530,10090.ENSMUSP00000023467,10090.ENSMUSP00000028238,10090.ENSMUSP00000030191,10090.ENSMUSP00000033040,10090.ENSMUSP00000038749,10090.ENSMUSP00000040486,10090.ENSMUSP00000054634,10090.ENSMUSP00000055862,10090.ENSMUSP00000078337,10090.ENSMUSP00000097547…	Rab8a,Ralb,Cdk4,Rhoa,Hdac2,Hif1a,Pak2,Rab14,Npr2,Pak1,Pde3a,Pak4,Cdc42,Arf6,Apc,Fyn,Actb,Sirt1,Ptk2b
GO:0048856	Anatomical structure development	19	5258	0.52	2.96e-06	10090.ENSMUSP00000003121,10090.ENSMUSP00000006911,10090.ENSMUSP00000007959,10090.ENSMUSP00000015137,10090.ENSMUSP00000019911,10090.ENSMUSP00000021530,10090.ENSMUSP00000023467,10090.ENSMUSP00000030191,10090.ENSMUSP00000033040,10090.ENSMUSP00000038749,10090.ENSMUSP00000040486,10090.ENSMUSP00000054634,10090.ENSMUSP00000055862,10090.ENSMUSP00000078337,10090.ENSMUSP00000097547,10090.ENSMUSP00000098066…	Rab8a,Cdk4,Rhoa,Limk1,Hdac2,Hif1a,Pak2,Npr2,Pak1,Pde3a,Pak4,Cdc42,Arf6,Apc,Fyn,Actb,Sirt1,Ptk2b,Fzr1
GO:0048522	Positive regulation of cellular process	19	5407	0.51	4.43e-06	10090.ENSMUSP00000004565,10090.ENSMUSP00000006911,10090.ENSMUSP00000007959,10090.ENSMUSP00000015137,10090.ENSMUSP00000019911,10090.ENSMUSP00000021530,10090.ENSMUSP00000023467,10090.ENSMUSP00000030191,10090.ENSMUSP00000033040,10090.ENSMUSP00000038749,10090.ENSMUSP00000040486,10090.ENSMUSP00000046003,10090.ENSMUSP00000054634,10090.ENSMUSP00000055862,10090.ENSMUSP00000078337,10090.ENSMUSP00000097547…	Ralb,Cdk4,Rhoa,Limk1,Hdac2,Hif1a,Pak2,Npr2,Pak1,Pde3a,Pak4,Cdc14b,Cdc42,Arf6,Apc,Fyn,Sirt1,Ptk2b,Fzr1
GO:0032501	Multicellular organismal process	19	6272	0.44	3.64e-05	10090.ENSMUSP00000003121,10090.ENSMUSP00000006911,10090.ENSMUSP00000007959,10090.ENSMUSP00000015137,10090.ENSMUSP00000019911,10090.ENSMUSP00000021530,10090.ENSMUSP00000023467,10090.ENSMUSP00000030191,10090.ENSMUSP00000033040,10090.ENSMUSP00000038749,10090.ENSMUSP00000040486,10090.ENSMUSP00000054634,10090.ENSMUSP00000055862,10090.ENSMUSP00000078337,10090.ENSMUSP00000097547,10090.ENSMUSP00000098066…	Rab8a,Cdk4,Rhoa,Limk1,Hdac2,Hif1a,Pak2,Npr2,Pak1,Pde3a,Pak4,Cdc42,Arf6,Apc,Fyn,Actb,Sirt1,Ptk2b,Fzr1
GO:0007165	Signal transduction	18	3779	0.64	3.06e-07	10090.ENSMUSP00000003121,10090.ENSMUSP00000004565,10090.ENSMUSP00000006911,10090.ENSMUSP00000007959,10090.ENSMUSP00000021530,10090.ENSMUSP00000023467,10090.ENSMUSP00000028238,10090.ENSMUSP00000030191,10090.ENSMUSP00000033040,10090.ENSMUSP00000038749,10090.ENSMUSP00000040486,10090.ENSMUSP00000046003,10090.ENSMUSP00000054634,10090.ENSMUSP00000078337,10090.ENSMUSP00000097547,10090.ENSMUSP00000101082…	Rab8a,Ralb,Cdk4,Rhoa,Hif1a,Pak2,Rab14,Npr2,Pak1,Pde3a,Pak4,Cdc14b,Cdc42,Apc,Fyn,Sirt1,Ptk2b,Fzr1
GO:0048731	System development	18	4350	0.58	1.60e-06	10090.ENSMUSP00000003121,10090.ENSMUSP00000006911,10090.ENSMUSP00000007959,10090.ENSMUSP00000015137,10090.ENSMUSP00000019911,10090.ENSMUSP00000021530,10090.ENSMUSP00000023467,10090.ENSMUSP00000030191,10090.ENSMUSP00000033040,10090.ENSMUSP00000040486,10090.ENSMUSP00000054634,10090.ENSMUSP00000055862,10090.ENSMUSP00000078337,10090.ENSMUSP00000097547,10090.ENSMUSP00000098066,10090.ENSMUSP00000101082…	Rab8a,Cdk4,Rhoa,Limk1,Hdac2,Hif1a,Pak2,Npr2,Pak1,Pak4,Cdc42,Arf6,Apc,Fyn,Actb,Sirt1,Ptk2b,Fzr1
GO:0016043	Cellular component organization	18	4769	0.54	5.56e-06	10090.ENSMUSP00000003121,10090.ENSMUSP00000006911,10090.ENSMUSP00000007959,10090.ENSMUSP00000015137,10090.ENSMUSP00000019911,10090.ENSMUSP00000023467,10090.ENSMUSP00000028238,10090.ENSMUSP00000033040,10090.ENSMUSP00000037126,10090.ENSMUSP00000040486,10090.ENSMUSP00000046003,10090.ENSMUSP00000054634,10090.ENSMUSP00000055862,10090.ENSMUSP00000078337,10090.ENSMUSP00000097547,10090.ENSMUSP00000098066…	Rab8a,Cdk4,Rhoa,Limk1,Hdac2,Pak2,Rab14,Pak1,Bub1b,Pak4,Cdc14b,Cdc42,Arf6,Apc,Fyn,Actb,Sirt1,Ptk2b
GO:0031323	Regulation of cellular metabolic process	18	5479	0.48	3.48e-05	10090.ENSMUSP00000003121,10090.ENSMUSP00000004565,10090.ENSMUSP00000006911,10090.ENSMUSP00000007959,10090.ENSMUSP00000015137,10090.ENSMUSP00000019911,10090.ENSMUSP00000021530,10090.ENSMUSP00000023467,10090.ENSMUSP00000033040,10090.ENSMUSP00000040486,10090.ENSMUSP00000046003,10090.ENSMUSP00000054634,10090.ENSMUSP00000078337,10090.ENSMUSP00000097547,10090.ENSMUSP00000098066,10090.ENSMUSP00000101082…	Rab8a,Ralb,Cdk4,Rhoa,Limk1,Hdac2,Hif1a,Pak2,Pak1,Pak4,Cdc14b,Cdc42,Apc,Fyn,Actb,Sirt1,Ptk2b,Fzr1
GO:0051128	Regulation of cellular component organization	17	2438	0.81	1.71e-08	10090.ENSMUSP00000004565,10090.ENSMUSP00000007959,10090.ENSMUSP00000015137,10090.ENSMUSP00000019911,10090.ENSMUSP00000021530,10090.ENSMUSP00000023467,10090.ENSMUSP00000033040,10090.ENSMUSP00000037126,10090.ENSMUSP00000038749,10090.ENSMUSP00000046003,10090.ENSMUSP00000054634,10090.ENSMUSP00000055862,10090.ENSMUSP00000078337,10090.ENSMUSP00000097547,10090.ENSMUSP00000101082,10090.ENSMUSP00000106750…	Ralb,Rhoa,Limk1,Hdac2,Hif1a,Pak2,Pak1,Bub1b,Pde3a,Cdc14b,Cdc42,Arf6,Apc,Fyn,Sirt1,Ptk2b,Fzr1
GO:0050793	Regulation of developmental process	17	2669	0.77	3.79e-08	10090.ENSMUSP00000006911,10090.ENSMUSP00000007959,10090.ENSMUSP00000015137,10090.ENSMUSP00000019911,10090.ENSMUSP00000021530,10090.ENSMUSP00000028238,10090.ENSMUSP00000030191,10090.ENSMUSP00000033040,10090.ENSMUSP00000038749,10090.ENSMUSP00000040486,10090.ENSMUSP00000054634,10090.ENSMUSP00000055862,10090.ENSMUSP00000078337,10090.ENSMUSP00000097547,10090.ENSMUSP00000101082,10090.ENSMUSP00000106750…	Cdk4,Rhoa,Limk1,Hdac2,Hif1a,Rab14,Npr2,Pak1,Pde3a,Pak4,Cdc42,Arf6,Apc,Fyn,Sirt1,Ptk2b,Fzr1
GO:0030154	Cell differentiation	17	3674	0.63	1.36e-06	10090.ENSMUSP00000003121,10090.ENSMUSP00000007959,10090.ENSMUSP00000015137,10090.ENSMUSP00000019911,10090.ENSMUSP00000021530,10090.ENSMUSP00000023467,10090.ENSMUSP00000033040,10090.ENSMUSP00000038749,10090.ENSMUSP00000040486,10090.ENSMUSP00000054634,10090.ENSMUSP00000055862,10090.ENSMUSP00000078337,10090.ENSMUSP00000097547,10090.ENSMUSP00000098066,10090.ENSMUSP00000101082,10090.ENSMUSP00000106750…	Rab8a,Rhoa,Limk1,Hdac2,Hif1a,Pak2,Pak1,Pde3a,Pak4,Cdc42,Arf6,Apc,Fyn,Actb,Sirt1,Ptk2b,Fzr1
GO:0051171	Regulation of nitrogen compound metabolic process	17	5126	0.48	8.22e-05	10090.ENSMUSP00000004565,10090.ENSMUSP00000006911,10090.ENSMUSP00000007959,10090.ENSMUSP00000015137,10090.ENSMUSP00000019911,10090.ENSMUSP00000021530,10090.ENSMUSP00000023467,10090.ENSMUSP00000033040,10090.ENSMUSP00000040486,10090.ENSMUSP00000046003,10090.ENSMUSP00000054634,10090.ENSMUSP00000078337,10090.ENSMUSP00000097547,10090.ENSMUSP00000098066,10090.ENSMUSP00000101082,10090.ENSMUSP00000106750…	Ralb,Cdk4,Rhoa,Limk1,Hdac2,Hif1a,Pak2,Pak1,Pak4,Cdc14b,Cdc42,Apc,Fyn,Actb,Sirt1,Ptk2b,Fzr1
GO:0080090	Regulation of primary metabolic process	17	5290	0.47	0.00012	10090.ENSMUSP00000004565,10090.ENSMUSP00000006911,10090.ENSMUSP00000007959,10090.ENSMUSP00000015137,10090.ENSMUSP00000019911,10090.ENSMUSP00000021530,10090.ENSMUSP00000023467,10090.ENSMUSP00000033040,10090.ENSMUSP00000040486,10090.ENSMUSP00000046003,10090.ENSMUSP00000054634,10090.ENSMUSP00000078337,10090.ENSMUSP00000097547,10090.ENSMUSP00000098066,10090.ENSMUSP00000101082,10090.ENSMUSP00000106750…	Ralb,Cdk4,Rhoa,Limk1,Hdac2,Hif1a,Pak2,Pak1,Pak4,Cdc14b,Cdc42,Apc,Fyn,Actb,Sirt1,Ptk2b,Fzr1
GO:0060255	Regulation of macromolecule metabolic process	17	5618	0.44	0.00026	10090.ENSMUSP00000004565,10090.ENSMUSP00000006911,10090.ENSMUSP00000007959,10090.ENSMUSP00000015137,10090.ENSMUSP00000019911,10090.ENSMUSP00000021530,10090.ENSMUSP00000023467,10090.ENSMUSP00000033040,10090.ENSMUSP00000040486,10090.ENSMUSP00000046003,10090.ENSMUSP00000054634,10090.ENSMUSP00000078337,10090.ENSMUSP00000097547,10090.ENSMUSP00000098066,10090.ENSMUSP00000101082,10090.ENSMUSP00000106750…	Ralb,Cdk4,Rhoa,Limk1,Hdac2,Hif1a,Pak2,Pak1,Pak4,Cdc14b,Cdc42,Apc,Fyn,Actb,Sirt1,Ptk2b,Fzr1
GO:0044237	Cellular metabolic process	17	6445	0.38	0.0014	10090.ENSMUSP00000003121,10090.ENSMUSP00000006911,10090.ENSMUSP00000007959,10090.ENSMUSP00000015137,10090.ENSMUSP00000019911,10090.ENSMUSP00000021530,10090.ENSMUSP00000023467,10090.ENSMUSP00000030191,10090.ENSMUSP00000033040,10090.ENSMUSP00000037126,10090.ENSMUSP00000040486,10090.ENSMUSP00000046003,10090.ENSMUSP00000054634,10090.ENSMUSP00000097547,10090.ENSMUSP00000101082,10090.ENSMUSP00000106750…	Rab8a,Cdk4,Rhoa,Limk1,Hdac2,Hif1a,Pak2,Npr2,Pak1,Bub1b,Pak4,Cdc14b,Cdc42,Fyn,Sirt1,Ptk2b,Fzr1
GO:0033043	Regulation of organelle organization	16	1258	1.07	4.23e-11	10090.ENSMUSP00000004565,10090.ENSMUSP00000007959,10090.ENSMUSP00000015137,10090.ENSMUSP00000019911,10090.ENSMUSP00000021530,10090.ENSMUSP00000023467,10090.ENSMUSP00000033040,10090.ENSMUSP00000037126,10090.ENSMUSP00000038749,10090.ENSMUSP00000046003,10090.ENSMUSP00000054634,10090.ENSMUSP00000055862,10090.ENSMUSP00000078337,10090.ENSMUSP00000101082,10090.ENSMUSP00000106750,10090.ENSMUSP00000114203	Ralb,Rhoa,Limk1,Hdac2,Hif1a,Pak2,Pak1,Bub1b,Pde3a,Cdc14b,Cdc42,Arf6,Apc,Sirt1,Ptk2b,Fzr1
GO:0032268	Regulation of cellular protein metabolic process	16	2657	0.74	2.41e-07	10090.ENSMUSP00000004565,10090.ENSMUSP00000006911,10090.ENSMUSP00000007959,10090.ENSMUSP00000015137,10090.ENSMUSP00000019911,10090.ENSMUSP00000023467,10090.ENSMUSP00000033040,10090.ENSMUSP00000040486,10090.ENSMUSP00000046003,10090.ENSMUSP00000054634,10090.ENSMUSP00000078337,10090.ENSMUSP00000097547,10090.ENSMUSP00000098066,10090.ENSMUSP00000101082,10090.ENSMUSP00000106750,10090.ENSMUSP00000114203	Ralb,Cdk4,Rhoa,Limk1,Hdac2,Pak2,Pak1,Pak4,Cdc14b,Cdc42,Apc,Fyn,Actb,Sirt1,Ptk2b,Fzr1
GO:0006950	Response to stress	16	3045	0.68	1.05e-06	10090.ENSMUSP00000004565,10090.ENSMUSP00000006911,10090.ENSMUSP00000007959,10090.ENSMUSP00000019911,10090.ENSMUSP00000021530,10090.ENSMUSP00000023467,10090.ENSMUSP00000028238,10090.ENSMUSP00000033040,10090.ENSMUSP00000040486,10090.ENSMUSP00000046003,10090.ENSMUSP00000054634,10090.ENSMUSP00000078337,10090.ENSMUSP00000097547,10090.ENSMUSP00000101082,10090.ENSMUSP00000106750,10090.ENSMUSP00000114203	Ralb,Cdk4,Rhoa,Hdac2,Hif1a,Pak2,Rab14,Pak1,Pak4,Cdc14b,Cdc42,Apc,Fyn,Sirt1,Ptk2b,Fzr1
GO:0051239	Regulation of multicellular organismal process	16	3205	0.66	1.74e-06	10090.ENSMUSP00000006911,10090.ENSMUSP00000007959,10090.ENSMUSP00000015137,10090.ENSMUSP00000019911,10090.ENSMUSP00000021530,10090.ENSMUSP00000028238,10090.ENSMUSP00000030191,10090.ENSMUSP00000033040,10090.ENSMUSP00000038749,10090.ENSMUSP00000040486,10090.ENSMUSP00000054634,10090.ENSMUSP00000055862,10090.ENSMUSP00000078337,10090.ENSMUSP00000097547,10090.ENSMUSP00000101082,10090.ENSMUSP00000106750	Cdk4,Rhoa,Limk1,Hdac2,Hif1a,Rab14,Npr2,Pak1,Pde3a,Pak4,Cdc42,Arf6,Apc,Fyn,Sirt1,Ptk2b
GO:0065009	Regulation of molecular function	16	4379	0.53	6.98e-05	10090.ENSMUSP00000004565,10090.ENSMUSP00000007959,10090.ENSMUSP00000015137,10090.ENSMUSP00000019911,10090.ENSMUSP00000021530,10090.ENSMUSP00000023467,10090.ENSMUSP00000033040,10090.ENSMUSP00000040486,10090.ENSMUSP00000046003,10090.ENSMUSP00000054634,10090.ENSMUSP00000078337,10090.ENSMUSP00000097547,10090.ENSMUSP00000098066,10090.ENSMUSP00000101082,10090.ENSMUSP00000106750,10090.ENSMUSP00000114203	Ralb,Rhoa,Limk1,Hdac2,Hif1a,Pak2,Pak1,Pak4,Cdc14b,Cdc42,Apc,Fyn,Actb,Sirt1,Ptk2b,Fzr1
GO:1901564	Organonitrogen compound metabolic process	16	4475	0.52	8.70e-05	10090.ENSMUSP00000006911,10090.ENSMUSP00000007959,10090.ENSMUSP00000015137,10090.ENSMUSP00000019911,10090.ENSMUSP00000021530,10090.ENSMUSP00000023467,10090.ENSMUSP00000030191,10090.ENSMUSP00000033040,10090.ENSMUSP00000037126,10090.ENSMUSP00000040486,10090.ENSMUSP00000046003,10090.ENSMUSP00000054634,10090.ENSMUSP00000097547,10090.ENSMUSP00000101082,10090.ENSMUSP00000106750,10090.ENSMUSP00000114203	Cdk4,Rhoa,Limk1,Hdac2,Hif1a,Pak2,Npr2,Pak1,Bub1b,Pak4,Cdc14b,Cdc42,Fyn,Sirt1,Ptk2b,Fzr1
GO:0044238	Primary metabolic process	16	6369	0.36	0.0049	10090.ENSMUSP00000006911,10090.ENSMUSP00000007959,10090.ENSMUSP00000015137,10090.ENSMUSP00000019911,10090.ENSMUSP00000021530,10090.ENSMUSP00000023467,10090.ENSMUSP00000030191,10090.ENSMUSP00000033040,10090.ENSMUSP00000037126,10090.ENSMUSP00000040486,10090.ENSMUSP00000046003,10090.ENSMUSP00000054634,10090.ENSMUSP00000097547,10090.ENSMUSP00000101082,10090.ENSMUSP00000106750,10090.ENSMUSP00000114203	Cdk4,Rhoa,Limk1,Hdac2,Hif1a,Pak2,Npr2,Pak1,Bub1b,Pak4,Cdc14b,Cdc42,Fyn,Sirt1,Ptk2b,Fzr1
GO:0048699	Generation of neurons	15	1660	0.92	1.71e-08	10090.ENSMUSP00000003121,10090.ENSMUSP00000007959,10090.ENSMUSP00000015137,10090.ENSMUSP00000019911,10090.ENSMUSP00000021530,10090.ENSMUSP00000023467,10090.ENSMUSP00000033040,10090.ENSMUSP00000040486,10090.ENSMUSP00000054634,10090.ENSMUSP00000055862,10090.ENSMUSP00000078337,10090.ENSMUSP00000097547,10090.ENSMUSP00000098066,10090.ENSMUSP00000101082,10090.ENSMUSP00000106750	Rab8a,Rhoa,Limk1,Hdac2,Hif1a,Pak2,Pak1,Pak4,Cdc42,Arf6,Apc,Fyn,Actb,Sirt1,Ptk2b
GO:0031399	Regulation of protein modification process	15	1856	0.87	4.28e-08	10090.ENSMUSP00000004565,10090.ENSMUSP00000007959,10090.ENSMUSP00000015137,10090.ENSMUSP00000019911,10090.ENSMUSP00000023467,10090.ENSMUSP00000033040,10090.ENSMUSP00000040486,10090.ENSMUSP00000046003,10090.ENSMUSP00000054634,10090.ENSMUSP00000078337,10090.ENSMUSP00000097547,10090.ENSMUSP00000098066,10090.ENSMUSP00000101082,10090.ENSMUSP00000106750,10090.ENSMUSP00000114203	Ralb,Rhoa,Limk1,Hdac2,Pak2,Pak1,Pak4,Cdc14b,Cdc42,Apc,Fyn,Actb,Sirt1,Ptk2b,Fzr1
GO:0050790	Regulation of catalytic activity	15	2202	0.8	2.38e-07	10090.ENSMUSP00000004565,10090.ENSMUSP00000007959,10090.ENSMUSP00000015137,10090.ENSMUSP00000021530,10090.ENSMUSP00000023467,10090.ENSMUSP00000033040,10090.ENSMUSP00000040486,10090.ENSMUSP00000046003,10090.ENSMUSP00000054634,10090.ENSMUSP00000078337,10090.ENSMUSP00000097547,10090.ENSMUSP00000098066,10090.ENSMUSP00000101082,10090.ENSMUSP00000106750,10090.ENSMUSP00000114203	Ralb,Rhoa,Limk1,Hif1a,Pak2,Pak1,Pak4,Cdc14b,Cdc42,Apc,Fyn,Actb,Sirt1,Ptk2b,Fzr1
GO:0051173	Positive regulation of nitrogen compound metabolic process	15	3119	0.65	8.36e-06	10090.ENSMUSP00000004565,10090.ENSMUSP00000006911,10090.ENSMUSP00000007959,10090.ENSMUSP00000019911,10090.ENSMUSP00000021530,10090.ENSMUSP00000023467,10090.ENSMUSP00000033040,10090.ENSMUSP00000040486,10090.ENSMUSP00000046003,10090.ENSMUSP00000054634,10090.ENSMUSP00000078337,10090.ENSMUSP00000097547,10090.ENSMUSP00000101082,10090.ENSMUSP00000106750,10090.ENSMUSP00000114203	Ralb,Cdk4,Rhoa,Hdac2,Hif1a,Pak2,Pak1,Pak4,Cdc14b,Cdc42,Apc,Fyn,Sirt1,Ptk2b,Fzr1
GO:0010646	Regulation of cell communication	15	3215	0.63	1.16e-05	10090.ENSMUSP00000003121,10090.ENSMUSP00000006911,10090.ENSMUSP00000007959,10090.ENSMUSP00000019911,10090.ENSMUSP00000021530,10090.ENSMUSP00000023467,10090.ENSMUSP00000030191,10090.ENSMUSP00000033040,10090.ENSMUSP00000038749,10090.ENSMUSP00000054634,10090.ENSMUSP00000055862,10090.ENSMUSP00000078337,10090.ENSMUSP00000097547,10090.ENSMUSP00000101082,10090.ENSMUSP00000106750	Rab8a,Cdk4,Rhoa,Hdac2,Hif1a,Pak2,Npr2,Pak1,Pde3a,Cdc42,Arf6,Apc,Fyn,Sirt1,Ptk2b
GO:0023051	Regulation of signaling	15	3227	0.63	1.19e-05	10090.ENSMUSP00000003121,10090.ENSMUSP00000006911,10090.ENSMUSP00000007959,10090.ENSMUSP00000019911,10090.ENSMUSP00000021530,10090.ENSMUSP00000023467,10090.ENSMUSP00000030191,10090.ENSMUSP00000033040,10090.ENSMUSP00000038749,10090.ENSMUSP00000054634,10090.ENSMUSP00000055862,10090.ENSMUSP00000078337,10090.ENSMUSP00000097547,10090.ENSMUSP00000101082,10090.ENSMUSP00000106750	Rab8a,Cdk4,Rhoa,Hdac2,Hif1a,Pak2,Npr2,Pak1,Pde3a,Cdc42,Arf6,Apc,Fyn,Sirt1,Ptk2b
GO:0010604	Positive regulation of macromolecule metabolic process	15	3467	0.6	2.82e-05	10090.ENSMUSP00000004565,10090.ENSMUSP00000006911,10090.ENSMUSP00000007959,10090.ENSMUSP00000019911,10090.ENSMUSP00000021530,10090.ENSMUSP00000023467,10090.ENSMUSP00000033040,10090.ENSMUSP00000040486,10090.ENSMUSP00000046003,10090.ENSMUSP00000054634,10090.ENSMUSP00000078337,10090.ENSMUSP00000097547,10090.ENSMUSP00000101082,10090.ENSMUSP00000106750,10090.ENSMUSP00000114203	Ralb,Cdk4,Rhoa,Hdac2,Hif1a,Pak2,Pak1,Pak4,Cdc14b,Cdc42,Apc,Fyn,Sirt1,Ptk2b,Fzr1
GO:0019538	Protein metabolic process	15	3634	0.58	4.91e-05	10090.ENSMUSP00000006911,10090.ENSMUSP00000015137,10090.ENSMUSP00000019911,10090.ENSMUSP00000021530,10090.ENSMUSP00000023467,10090.ENSMUSP00000030191,10090.ENSMUSP00000033040,10090.ENSMUSP00000037126,10090.ENSMUSP00000040486,10090.ENSMUSP00000046003,10090.ENSMUSP00000054634,10090.ENSMUSP00000097547,10090.ENSMUSP00000101082,10090.ENSMUSP00000106750,10090.ENSMUSP00000114203	Cdk4,Limk1,Hdac2,Hif1a,Pak2,Npr2,Pak1,Bub1b,Pak4,Cdc14b,Cdc42,Fyn,Sirt1,Ptk2b,Fzr1
GO:0065008	Regulation of biological quality	15	3822	0.56	8.20e-05	10090.ENSMUSP00000003121,10090.ENSMUSP00000006911,10090.ENSMUSP00000007959,10090.ENSMUSP00000015137,10090.ENSMUSP00000021530,10090.ENSMUSP00000028238,10090.ENSMUSP00000033040,10090.ENSMUSP00000038749,10090.ENSMUSP00000040486,10090.ENSMUSP00000054634,10090.ENSMUSP00000055862,10090.ENSMUSP00000078337,10090.ENSMUSP00000097547,10090.ENSMUSP00000101082,10090.ENSMUSP00000106750	Rab8a,Cdk4,Rhoa,Limk1,Hif1a,Rab14,Pak1,Pde3a,Pak4,Cdc42,Arf6,Apc,Fyn,Sirt1,Ptk2b
GO:0044260	Cellular macromolecule metabolic process	15	4161	0.52	0.00021	10090.ENSMUSP00000006911,10090.ENSMUSP00000015137,10090.ENSMUSP00000019911,10090.ENSMUSP00000021530,10090.ENSMUSP00000023467,10090.ENSMUSP00000030191,10090.ENSMUSP00000033040,10090.ENSMUSP00000037126,10090.ENSMUSP00000040486,10090.ENSMUSP00000046003,10090.ENSMUSP00000054634,10090.ENSMUSP00000097547,10090.ENSMUSP00000101082,10090.ENSMUSP00000106750,10090.ENSMUSP00000114203	Cdk4,Limk1,Hdac2,Hif1a,Pak2,Npr2,Pak1,Bub1b,Pak4,Cdc14b,Cdc42,Fyn,Sirt1,Ptk2b,Fzr1
GO:0051726	Regulation of cell cycle	14	1016	1.1	6.96e-10	10090.ENSMUSP00000006911,10090.ENSMUSP00000007959,10090.ENSMUSP00000023467,10090.ENSMUSP00000030191,10090.ENSMUSP00000033040,10090.ENSMUSP00000037126,10090.ENSMUSP00000038749,10090.ENSMUSP00000040486,10090.ENSMUSP00000046003,10090.ENSMUSP00000054634,10090.ENSMUSP00000078337,10090.ENSMUSP00000098066,10090.ENSMUSP00000101082,10090.ENSMUSP00000114203	Cdk4,Rhoa,Pak2,Npr2,Pak1,Bub1b,Pde3a,Pak4,Cdc14b,Cdc42,Apc,Actb,Sirt1,Fzr1
GO:0035556	Intracellular signal transduction	14	1402	0.96	2.58e-08	10090.ENSMUSP00000003121,10090.ENSMUSP00000004565,10090.ENSMUSP00000007959,10090.ENSMUSP00000023467,10090.ENSMUSP00000028238,10090.ENSMUSP00000030191,10090.ENSMUSP00000033040,10090.ENSMUSP00000038749,10090.ENSMUSP00000040486,10090.ENSMUSP00000046003,10090.ENSMUSP00000054634,10090.ENSMUSP00000101082,10090.ENSMUSP00000106750,10090.ENSMUSP00000114203	Rab8a,Ralb,Rhoa,Pak2,Rab14,Npr2,Pak1,Pde3a,Pak4,Cdc14b,Cdc42,Sirt1,Ptk2b,Fzr1
GO:0051247	Positive regulation of protein metabolic process	14	1675	0.89	1.30e-07	10090.ENSMUSP00000004565,10090.ENSMUSP00000006911,10090.ENSMUSP00000007959,10090.ENSMUSP00000019911,10090.ENSMUSP00000023467,10090.ENSMUSP00000033040,10090.ENSMUSP00000040486,10090.ENSMUSP00000046003,10090.ENSMUSP00000054634,10090.ENSMUSP00000078337,10090.ENSMUSP00000097547,10090.ENSMUSP00000101082,10090.ENSMUSP00000106750,10090.ENSMUSP00000114203	Ralb,Cdk4,Rhoa,Hdac2,Pak2,Pak1,Pak4,Cdc14b,Cdc42,Apc,Fyn,Sirt1,Ptk2b,Fzr1
GO:0006464	Cellular protein modification process	14	2524	0.71	6.29e-06	10090.ENSMUSP00000006911,10090.ENSMUSP00000015137,10090.ENSMUSP00000019911,10090.ENSMUSP00000023467,10090.ENSMUSP00000030191,10090.ENSMUSP00000033040,10090.ENSMUSP00000037126,10090.ENSMUSP00000040486,10090.ENSMUSP00000046003,10090.ENSMUSP00000054634,10090.ENSMUSP00000097547,10090.ENSMUSP00000101082,10090.ENSMUSP00000106750,10090.ENSMUSP00000114203	Cdk4,Limk1,Hdac2,Pak2,Npr2,Pak1,Bub1b,Pak4,Cdc14b,Cdc42,Fyn,Sirt1,Ptk2b,Fzr1
GO:0009966	Regulation of signal transduction	14	2767	0.67	1.47e-05	10090.ENSMUSP00000006911,10090.ENSMUSP00000007959,10090.ENSMUSP00000019911,10090.ENSMUSP00000021530,10090.ENSMUSP00000023467,10090.ENSMUSP00000030191,10090.ENSMUSP00000033040,10090.ENSMUSP00000038749,10090.ENSMUSP00000054634,10090.ENSMUSP00000055862,10090.ENSMUSP00000078337,10090.ENSMUSP00000097547,10090.ENSMUSP00000101082,10090.ENSMUSP00000106750	Cdk4,Rhoa,Hdac2,Hif1a,Pak2,Npr2,Pak1,Pde3a,Cdc42,Arf6,Apc,Fyn,Sirt1,Ptk2b
GO:0006996	Organelle organization	14	3066	0.62	4.75e-05	10090.ENSMUSP00000003121,10090.ENSMUSP00000007959,10090.ENSMUSP00000015137,10090.ENSMUSP00000019911,10090.ENSMUSP00000028238,10090.ENSMUSP00000033040,10090.ENSMUSP00000037126,10090.ENSMUSP00000046003,10090.ENSMUSP00000054634,10090.ENSMUSP00000055862,10090.ENSMUSP00000078337,10090.ENSMUSP00000098066,10090.ENSMUSP00000101082,10090.ENSMUSP00000106750	Rab8a,Rhoa,Limk1,Hdac2,Rab14,Pak1,Bub1b,Cdc14b,Cdc42,Arf6,Apc,Actb,Sirt1,Ptk2b
GO:0048513	Animal organ development	14	3230	0.6	7.83e-05	10090.ENSMUSP00000006911,10090.ENSMUSP00000007959,10090.ENSMUSP00000019911,10090.ENSMUSP00000021530,10090.ENSMUSP00000030191,10090.ENSMUSP00000033040,10090.ENSMUSP00000040486,10090.ENSMUSP00000054634,10090.ENSMUSP00000055862,10090.ENSMUSP00000078337,10090.ENSMUSP00000097547,10090.ENSMUSP00000101082,10090.ENSMUSP00000106750,10090.ENSMUSP00000114203	Cdk4,Rhoa,Hdac2,Hif1a,Npr2,Pak1,Pak4,Cdc42,Arf6,Apc,Fyn,Sirt1,Ptk2b,Fzr1
GO:0031325	Positive regulation of cellular metabolic process	14	3320	0.59	0.00010	10090.ENSMUSP00000004565,10090.ENSMUSP00000006911,10090.ENSMUSP00000007959,10090.ENSMUSP00000019911,10090.ENSMUSP00000021530,10090.ENSMUSP00000023467,10090.ENSMUSP00000033040,10090.ENSMUSP00000040486,10090.ENSMUSP00000046003,10090.ENSMUSP00000054634,10090.ENSMUSP00000097547,10090.ENSMUSP00000101082,10090.ENSMUSP00000106750,10090.ENSMUSP00000114203	Ralb,Cdk4,Rhoa,Hdac2,Hif1a,Pak2,Pak1,Pak4,Cdc14b,Cdc42,Fyn,Sirt1,Ptk2b,Fzr1
GO:0051338	Regulation of transferase activity	13	948	1.1	6.41e-09	10090.ENSMUSP00000004565,10090.ENSMUSP00000007959,10090.ENSMUSP00000015137,10090.ENSMUSP00000023467,10090.ENSMUSP00000033040,10090.ENSMUSP00000040486,10090.ENSMUSP00000046003,10090.ENSMUSP00000054634,10090.ENSMUSP00000078337,10090.ENSMUSP00000098066,10090.ENSMUSP00000101082,10090.ENSMUSP00000106750,10090.ENSMUSP00000114203	Ralb,Rhoa,Limk1,Pak2,Pak1,Pak4,Cdc14b,Cdc42,Apc,Actb,Sirt1,Ptk2b,Fzr1
GO:0120036	Plasma membrane bounded cell projection organization	13	1072	1.05	1.97e-08	10090.ENSMUSP00000003121,10090.ENSMUSP00000007959,10090.ENSMUSP00000019911,10090.ENSMUSP00000023467,10090.ENSMUSP00000033040,10090.ENSMUSP00000040486,10090.ENSMUSP00000046003,10090.ENSMUSP00000054634,10090.ENSMUSP00000055862,10090.ENSMUSP00000078337,10090.ENSMUSP00000097547,10090.ENSMUSP00000098066,10090.ENSMUSP00000106750	Rab8a,Rhoa,Hdac2,Pak2,Pak1,Pak4,Cdc14b,Cdc42,Arf6,Apc,Fyn,Actb,Ptk2b
GO:0009719	Response to endogenous stimulus	13	1370	0.94	1.52e-07	10090.ENSMUSP00000003121,10090.ENSMUSP00000006911,10090.ENSMUSP00000007959,10090.ENSMUSP00000019911,10090.ENSMUSP00000028238,10090.ENSMUSP00000033040,10090.ENSMUSP00000038749,10090.ENSMUSP00000055862,10090.ENSMUSP00000078337,10090.ENSMUSP00000097547,10090.ENSMUSP00000098066,10090.ENSMUSP00000101082,10090.ENSMUSP00000106750	Rab8a,Cdk4,Rhoa,Hdac2,Rab14,Pak1,Pde3a,Arf6,Apc,Fyn,Actb,Sirt1,Ptk2b
GO:0042325	Regulation of phosphorylation	13	1591	0.88	5.52e-07	10090.ENSMUSP00000004565,10090.ENSMUSP00000007959,10090.ENSMUSP00000019911,10090.ENSMUSP00000021530,10090.ENSMUSP00000023467,10090.ENSMUSP00000033040,10090.ENSMUSP00000040486,10090.ENSMUSP00000054634,10090.ENSMUSP00000078337,10090.ENSMUSP00000097547,10090.ENSMUSP00000098066,10090.ENSMUSP00000101082,10090.ENSMUSP00000106750	Ralb,Rhoa,Hdac2,Hif1a,Pak2,Pak1,Pak4,Cdc42,Apc,Fyn,Actb,Sirt1,Ptk2b
GO:0032270	Positive regulation of cellular protein metabolic process	13	1600	0.87	5.78e-07	10090.ENSMUSP00000004565,10090.ENSMUSP00000006911,10090.ENSMUSP00000007959,10090.ENSMUSP00000019911,10090.ENSMUSP00000023467,10090.ENSMUSP00000033040,10090.ENSMUSP00000040486,10090.ENSMUSP00000046003,10090.ENSMUSP00000054634,10090.ENSMUSP00000097547,10090.ENSMUSP00000101082,10090.ENSMUSP00000106750,10090.ENSMUSP00000114203	Ralb,Cdk4,Rhoa,Hdac2,Pak2,Pak1,Pak4,Cdc14b,Cdc42,Fyn,Sirt1,Ptk2b,Fzr1
GO:0048468	Cell development	13	1730	0.84	1.12e-06	10090.ENSMUSP00000003121,10090.ENSMUSP00000007959,10090.ENSMUSP00000019911,10090.ENSMUSP00000021530,10090.ENSMUSP00000023467,10090.ENSMUSP00000033040,10090.ENSMUSP00000038749,10090.ENSMUSP00000040486,10090.ENSMUSP00000054634,10090.ENSMUSP00000078337,10090.ENSMUSP00000097547,10090.ENSMUSP00000098066,10090.ENSMUSP00000106750	Rab8a,Rhoa,Hdac2,Hif1a,Pak2,Pak1,Pde3a,Pak4,Cdc42,Apc,Fyn,Actb,Ptk2b
GO:0045595	Regulation of cell differentiation	13	1868	0.81	2.14e-06	10090.ENSMUSP00000007959,10090.ENSMUSP00000015137,10090.ENSMUSP00000019911,10090.ENSMUSP00000021530,10090.ENSMUSP00000030191,10090.ENSMUSP00000033040,10090.ENSMUSP00000038749,10090.ENSMUSP00000054634,10090.ENSMUSP00000055862,10090.ENSMUSP00000078337,10090.ENSMUSP00000097547,10090.ENSMUSP00000101082,10090.ENSMUSP00000106750	Rhoa,Limk1,Hdac2,Hif1a,Npr2,Pak1,Pde3a,Cdc42,Arf6,Apc,Fyn,Sirt1,Ptk2b
GO:0051240	Positive regulation of multicellular organismal process	13	1902	0.8	2.58e-06	10090.ENSMUSP00000007959,10090.ENSMUSP00000015137,10090.ENSMUSP00000019911,10090.ENSMUSP00000021530,10090.ENSMUSP00000033040,10090.ENSMUSP00000038749,10090.ENSMUSP00000040486,10090.ENSMUSP00000054634,10090.ENSMUSP00000055862,10090.ENSMUSP00000078337,10090.ENSMUSP00000097547,10090.ENSMUSP00000101082,10090.ENSMUSP00000106750	Rhoa,Limk1,Hdac2,Hif1a,Pak1,Pde3a,Pak4,Cdc42,Arf6,Apc,Fyn,Sirt1,Ptk2b
GO:2000026	Regulation of multicellular organismal development	13	2150	0.74	8.13e-06	10090.ENSMUSP00000007959,10090.ENSMUSP00000015137,10090.ENSMUSP00000019911,10090.ENSMUSP00000021530,10090.ENSMUSP00000028238,10090.ENSMUSP00000033040,10090.ENSMUSP00000040486,10090.ENSMUSP00000054634,10090.ENSMUSP00000055862,10090.ENSMUSP00000078337,10090.ENSMUSP00000097547,10090.ENSMUSP00000101082,10090.ENSMUSP00000106750	Rhoa,Limk1,Hdac2,Hif1a,Rab14,Pak1,Pak4,Cdc42,Arf6,Apc,Fyn,Sirt1,Ptk2b
GO:0032879	Regulation of localization	13	2806	0.63	0.00011	10090.ENSMUSP00000003121,10090.ENSMUSP00000004565,10090.ENSMUSP00000007959,10090.ENSMUSP00000021530,10090.ENSMUSP00000028238,10090.ENSMUSP00000033040,10090.ENSMUSP00000054634,10090.ENSMUSP00000055862,10090.ENSMUSP00000078337,10090.ENSMUSP00000097547,10090.ENSMUSP00000098066,10090.ENSMUSP00000101082,10090.ENSMUSP00000106750	Rab8a,Ralb,Rhoa,Hif1a,Rab14,Pak1,Cdc42,Arf6,Apc,Fyn,Actb,Sirt1,Ptk2b
GO:0030182	Neuron differentiation	12	1056	1.02	1.43e-07	10090.ENSMUSP00000003121,10090.ENSMUSP00000007959,10090.ENSMUSP00000019911,10090.ENSMUSP00000021530,10090.ENSMUSP00000023467,10090.ENSMUSP00000033040,10090.ENSMUSP00000040486,10090.ENSMUSP00000054634,10090.ENSMUSP00000078337,10090.ENSMUSP00000097547,10090.ENSMUSP00000098066,10090.ENSMUSP00000106750	Rab8a,Rhoa,Hdac2,Hif1a,Pak2,Pak1,Pak4,Cdc42,Apc,Fyn,Actb,Ptk2b
GO:1901698	Response to nitrogen compound	12	1064	1.02	1.49e-07	10090.ENSMUSP00000003121,10090.ENSMUSP00000004565,10090.ENSMUSP00000006911,10090.ENSMUSP00000007959,10090.ENSMUSP00000019911,10090.ENSMUSP00000033040,10090.ENSMUSP00000038749,10090.ENSMUSP00000078337,10090.ENSMUSP00000097547,10090.ENSMUSP00000098066,10090.ENSMUSP00000101082,10090.ENSMUSP00000106750	Rab8a,Ralb,Cdk4,Rhoa,Hdac2,Pak1,Pde3a,Apc,Fyn,Actb,Sirt1,Ptk2b
GO:0071495	Cellular response to endogenous stimulus	12	1075	1.01	1.54e-07	10090.ENSMUSP00000003121,10090.ENSMUSP00000006911,10090.ENSMUSP00000007959,10090.ENSMUSP00000019911,10090.ENSMUSP00000028238,10090.ENSMUSP00000033040,10090.ENSMUSP00000038749,10090.ENSMUSP00000055862,10090.ENSMUSP00000078337,10090.ENSMUSP00000097547,10090.ENSMUSP00000098066,10090.ENSMUSP00000101082	Rab8a,Cdk4,Rhoa,Hdac2,Rab14,Pak1,Pde3a,Arf6,Apc,Fyn,Actb,Sirt1
GO:0060284	Regulation of cell development	12	1086	1.01	1.67e-07	10090.ENSMUSP00000007959,10090.ENSMUSP00000015137,10090.ENSMUSP00000019911,10090.ENSMUSP00000021530,10090.ENSMUSP00000030191,10090.ENSMUSP00000033040,10090.ENSMUSP00000038749,10090.ENSMUSP00000054634,10090.ENSMUSP00000055862,10090.ENSMUSP00000097547,10090.ENSMUSP00000101082,10090.ENSMUSP00000106750	Rhoa,Limk1,Hdac2,Hif1a,Npr2,Pak1,Pde3a,Cdc42,Arf6,Fyn,Sirt1,Ptk2b
GO:0031401	Positive regulation of protein modification process	12	1243	0.95	5.16e-07	10090.ENSMUSP00000004565,10090.ENSMUSP00000007959,10090.ENSMUSP00000019911,10090.ENSMUSP00000023467,10090.ENSMUSP00000033040,10090.ENSMUSP00000040486,10090.ENSMUSP00000046003,10090.ENSMUSP00000054634,10090.ENSMUSP00000097547,10090.ENSMUSP00000101082,10090.ENSMUSP00000106750,10090.ENSMUSP00000114203	Ralb,Rhoa,Hdac2,Pak2,Pak1,Pak4,Cdc14b,Cdc42,Fyn,Sirt1,Ptk2b,Fzr1
GO:0001932	Regulation of protein phosphorylation	12	1449	0.88	1.67e-06	10090.ENSMUSP00000004565,10090.ENSMUSP00000007959,10090.ENSMUSP00000019911,10090.ENSMUSP00000023467,10090.ENSMUSP00000033040,10090.ENSMUSP00000040486,10090.ENSMUSP00000054634,10090.ENSMUSP00000078337,10090.ENSMUSP00000097547,10090.ENSMUSP00000098066,10090.ENSMUSP00000101082,10090.ENSMUSP00000106750	Ralb,Rhoa,Hdac2,Pak2,Pak1,Pak4,Cdc42,Apc,Fyn,Actb,Sirt1,Ptk2b
GO:0042981	Regulation of apoptotic process	12	1486	0.87	2.12e-06	10090.ENSMUSP00000006911,10090.ENSMUSP00000007959,10090.ENSMUSP00000019911,10090.ENSMUSP00000021530,10090.ENSMUSP00000023467,10090.ENSMUSP00000038749,10090.ENSMUSP00000040486,10090.ENSMUSP00000054634,10090.ENSMUSP00000078337,10090.ENSMUSP00000097547,10090.ENSMUSP00000101082,10090.ENSMUSP00000106750	Cdk4,Rhoa,Hdac2,Hif1a,Pak2,Pde3a,Pak4,Cdc42,Apc,Fyn,Sirt1,Ptk2b
GO:0033554	Cellular response to stress	12	1493	0.87	2.14e-06	10090.ENSMUSP00000004565,10090.ENSMUSP00000007959,10090.ENSMUSP00000019911,10090.ENSMUSP00000021530,10090.ENSMUSP00000023467,10090.ENSMUSP00000033040,10090.ENSMUSP00000040486,10090.ENSMUSP00000046003,10090.ENSMUSP00000078337,10090.ENSMUSP00000101082,10090.ENSMUSP00000106750,10090.ENSMUSP00000114203	Ralb,Rhoa,Hdac2,Hif1a,Pak2,Pak1,Pak4,Cdc14b,Apc,Sirt1,Ptk2b,Fzr1
GO:0051094	Positive regulation of developmental process	12	1533	0.86	2.72e-06	10090.ENSMUSP00000007959,10090.ENSMUSP00000015137,10090.ENSMUSP00000019911,10090.ENSMUSP00000021530,10090.ENSMUSP00000033040,10090.ENSMUSP00000038749,10090.ENSMUSP00000040486,10090.ENSMUSP00000054634,10090.ENSMUSP00000078337,10090.ENSMUSP00000097547,10090.ENSMUSP00000101082,10090.ENSMUSP00000106750	Rhoa,Limk1,Hdac2,Hif1a,Pak1,Pde3a,Pak4,Cdc42,Apc,Fyn,Sirt1,Ptk2b
GO:1902531	Regulation of intracellular signal transduction	12	1556	0.85	3.05e-06	10090.ENSMUSP00000007959,10090.ENSMUSP00000019911,10090.ENSMUSP00000021530,10090.ENSMUSP00000030191,10090.ENSMUSP00000033040,10090.ENSMUSP00000038749,10090.ENSMUSP00000054634,10090.ENSMUSP00000055862,10090.ENSMUSP00000078337,10090.ENSMUSP00000097547,10090.ENSMUSP00000101082,10090.ENSMUSP00000106750	Rhoa,Hdac2,Hif1a,Npr2,Pak1,Pde3a,Cdc42,Arf6,Apc,Fyn,Sirt1,Ptk2b
GO:0044093	Positive regulation of molecular function	12	1711	0.81	7.45e-06	10090.ENSMUSP00000004565,10090.ENSMUSP00000007959,10090.ENSMUSP00000019911,10090.ENSMUSP00000023467,10090.ENSMUSP00000033040,10090.ENSMUSP00000040486,10090.ENSMUSP00000046003,10090.ENSMUSP00000054634,10090.ENSMUSP00000097547,10090.ENSMUSP00000101082,10090.ENSMUSP00000106750,10090.ENSMUSP00000114203	Ralb,Rhoa,Hdac2,Pak2,Pak1,Pak4,Cdc14b,Cdc42,Fyn,Sirt1,Ptk2b,Fzr1
GO:0051179	Localization	12	4646	0.38	0.0351	10090.ENSMUSP00000003121,10090.ENSMUSP00000007959,10090.ENSMUSP00000021530,10090.ENSMUSP00000028238,10090.ENSMUSP00000033040,10090.ENSMUSP00000037126,10090.ENSMUSP00000054634,10090.ENSMUSP00000055862,10090.ENSMUSP00000078337,10090.ENSMUSP00000097547,10090.ENSMUSP00000098066,10090.ENSMUSP00000106750	Rab8a,Rhoa,Hif1a,Rab14,Pak1,Bub1b,Cdc42,Arf6,Apc,Fyn,Actb,Ptk2b
GO:0031175	Neuron projection development	11	697	1.16	4.71e-08	10090.ENSMUSP00000003121,10090.ENSMUSP00000007959,10090.ENSMUSP00000019911,10090.ENSMUSP00000023467,10090.ENSMUSP00000033040,10090.ENSMUSP00000040486,10090.ENSMUSP00000054634,10090.ENSMUSP00000078337,10090.ENSMUSP00000097547,10090.ENSMUSP00000098066,10090.ENSMUSP00000106750	Rab8a,Rhoa,Hdac2,Pak2,Pak1,Pak4,Cdc42,Apc,Fyn,Actb,Ptk2b
GO:0040008	Regulation of growth	11	701	1.16	4.71e-08	10090.ENSMUSP00000006911,10090.ENSMUSP00000007959,10090.ENSMUSP00000015137,10090.ENSMUSP00000019911,10090.ENSMUSP00000021530,10090.ENSMUSP00000023467,10090.ENSMUSP00000033040,10090.ENSMUSP00000054634,10090.ENSMUSP00000078337,10090.ENSMUSP00000101082,10090.ENSMUSP00000106750	Cdk4,Rhoa,Limk1,Hdac2,Hif1a,Pak2,Pak1,Cdc42,Apc,Sirt1,Ptk2b
GO:0010243	Response to organonitrogen compound	11	975	1.02	5.86e-07	10090.ENSMUSP00000003121,10090.ENSMUSP00000006911,10090.ENSMUSP00000007959,10090.ENSMUSP00000019911,10090.ENSMUSP00000033040,10090.ENSMUSP00000038749,10090.ENSMUSP00000078337,10090.ENSMUSP00000097547,10090.ENSMUSP00000098066,10090.ENSMUSP00000101082,10090.ENSMUSP00000106750	Rab8a,Cdk4,Rhoa,Hdac2,Pak1,Pde3a,Apc,Fyn,Actb,Sirt1,Ptk2b
GO:0032880	Regulation of protein localization	11	978	1.01	5.86e-07	10090.ENSMUSP00000003121,10090.ENSMUSP00000004565,10090.ENSMUSP00000021530,10090.ENSMUSP00000028238,10090.ENSMUSP00000033040,10090.ENSMUSP00000054634,10090.ENSMUSP00000055862,10090.ENSMUSP00000078337,10090.ENSMUSP00000097547,10090.ENSMUSP00000098066,10090.ENSMUSP00000101082	Rab8a,Ralb,Hif1a,Rab14,Pak1,Cdc42,Arf6,Apc,Fyn,Actb,Sirt1
GO:1901701	Cellular response to oxygen-containing compound	11	1026	0.99	8.56e-07	10090.ENSMUSP00000003121,10090.ENSMUSP00000006911,10090.ENSMUSP00000007959,10090.ENSMUSP00000019911,10090.ENSMUSP00000033040,10090.ENSMUSP00000038749,10090.ENSMUSP00000078337,10090.ENSMUSP00000097547,10090.ENSMUSP00000098066,10090.ENSMUSP00000101082,10090.ENSMUSP00000106750	Rab8a,Cdk4,Rhoa,Hdac2,Pak1,Pde3a,Apc,Fyn,Actb,Sirt1,Ptk2b
GO:0022603	Regulation of anatomical structure morphogenesis	11	1090	0.97	1.36e-06	10090.ENSMUSP00000007959,10090.ENSMUSP00000015137,10090.ENSMUSP00000019911,10090.ENSMUSP00000021530,10090.ENSMUSP00000033040,10090.ENSMUSP00000040486,10090.ENSMUSP00000054634,10090.ENSMUSP00000078337,10090.ENSMUSP00000097547,10090.ENSMUSP00000101082,10090.ENSMUSP00000106750	Rhoa,Limk1,Hdac2,Hif1a,Pak1,Pak4,Cdc42,Apc,Fyn,Sirt1,Ptk2b
GO:0045597	Positive regulation of cell differentiation	11	1103	0.96	1.44e-06	10090.ENSMUSP00000007959,10090.ENSMUSP00000015137,10090.ENSMUSP00000019911,10090.ENSMUSP00000021530,10090.ENSMUSP00000033040,10090.ENSMUSP00000038749,10090.ENSMUSP00000054634,10090.ENSMUSP00000078337,10090.ENSMUSP00000097547,10090.ENSMUSP00000101082,10090.ENSMUSP00000106750	Rhoa,Limk1,Hdac2,Hif1a,Pak1,Pde3a,Cdc42,Apc,Fyn,Sirt1,Ptk2b
GO:0051130	Positive regulation of cellular component organization	11	1236	0.91	3.47e-06	10090.ENSMUSP00000004565,10090.ENSMUSP00000007959,10090.ENSMUSP00000015137,10090.ENSMUSP00000021530,10090.ENSMUSP00000033040,10090.ENSMUSP00000054634,10090.ENSMUSP00000055862,10090.ENSMUSP00000078337,10090.ENSMUSP00000097547,10090.ENSMUSP00000101082,10090.ENSMUSP00000106750	Ralb,Rhoa,Limk1,Hif1a,Pak1,Cdc42,Arf6,Apc,Fyn,Sirt1,Ptk2b
GO:0043085	Positive regulation of catalytic activity	11	1341	0.88	7.13e-06	10090.ENSMUSP00000004565,10090.ENSMUSP00000007959,10090.ENSMUSP00000023467,10090.ENSMUSP00000033040,10090.ENSMUSP00000040486,10090.ENSMUSP00000046003,10090.ENSMUSP00000054634,10090.ENSMUSP00000097547,10090.ENSMUSP00000101082,10090.ENSMUSP00000106750,10090.ENSMUSP00000114203	Ralb,Rhoa,Pak2,Pak1,Pak4,Cdc14b,Cdc42,Fyn,Sirt1,Ptk2b,Fzr1
GO:0042127	Regulation of cell population proliferation	11	1650	0.79	3.98e-05	10090.ENSMUSP00000006911,10090.ENSMUSP00000007959,10090.ENSMUSP00000019911,10090.ENSMUSP00000021530,10090.ENSMUSP00000033040,10090.ENSMUSP00000054634,10090.ENSMUSP00000078337,10090.ENSMUSP00000097547,10090.ENSMUSP00000101082,10090.ENSMUSP00000106750,10090.ENSMUSP00000114203	Cdk4,Rhoa,Hdac2,Hif1a,Pak1,Cdc42,Apc,Fyn,Sirt1,Ptk2b,Fzr1
GO:0006796	Phosphate-containing compound metabolic process	11	1776	0.76	7.18e-05	10090.ENSMUSP00000006911,10090.ENSMUSP00000007959,10090.ENSMUSP00000015137,10090.ENSMUSP00000023467,10090.ENSMUSP00000030191,10090.ENSMUSP00000033040,10090.ENSMUSP00000037126,10090.ENSMUSP00000040486,10090.ENSMUSP00000046003,10090.ENSMUSP00000097547,10090.ENSMUSP00000106750	Cdk4,Rhoa,Limk1,Pak2,Npr2,Pak1,Bub1b,Pak4,Cdc14b,Fyn,Ptk2b
GO:0051049	Regulation of transport	11	1862	0.73	0.00010	10090.ENSMUSP00000003121,10090.ENSMUSP00000004565,10090.ENSMUSP00000007959,10090.ENSMUSP00000021530,10090.ENSMUSP00000033040,10090.ENSMUSP00000054634,10090.ENSMUSP00000055862,10090.ENSMUSP00000097547,10090.ENSMUSP00000098066,10090.ENSMUSP00000101082,10090.ENSMUSP00000106750	Rab8a,Ralb,Rhoa,Hif1a,Pak1,Cdc42,Arf6,Fyn,Actb,Sirt1,Ptk2b
GO:0022607	Cellular component assembly	11	1983	0.71	0.00018	10090.ENSMUSP00000003121,10090.ENSMUSP00000007959,10090.ENSMUSP00000023467,10090.ENSMUSP00000028238,10090.ENSMUSP00000046003,10090.ENSMUSP00000054634,10090.ENSMUSP00000055862,10090.ENSMUSP00000078337,10090.ENSMUSP00000098066,10090.ENSMUSP00000101082,10090.ENSMUSP00000106750	Rab8a,Rhoa,Pak2,Rab14,Cdc14b,Cdc42,Arf6,Apc,Actb,Sirt1,Ptk2b
GO:0009653	Anatomical structure morphogenesis	11	2244	0.65	0.00047	10090.ENSMUSP00000003121,10090.ENSMUSP00000007959,10090.ENSMUSP00000019911,10090.ENSMUSP00000021530,10090.ENSMUSP00000033040,10090.ENSMUSP00000054634,10090.ENSMUSP00000078337,10090.ENSMUSP00000097547,10090.ENSMUSP00000098066,10090.ENSMUSP00000101082,10090.ENSMUSP00000106750	Rab8a,Rhoa,Hdac2,Hif1a,Pak1,Cdc42,Apc,Fyn,Actb,Sirt1,Ptk2b
GO:0010638	Positive regulation of organelle organization	10	606	1.18	1.76e-07	10090.ENSMUSP00000004565,10090.ENSMUSP00000007959,10090.ENSMUSP00000015137,10090.ENSMUSP00000021530,10090.ENSMUSP00000033040,10090.ENSMUSP00000054634,10090.ENSMUSP00000055862,10090.ENSMUSP00000078337,10090.ENSMUSP00000101082,10090.ENSMUSP00000106750	Ralb,Rhoa,Limk1,Hif1a,Pak1,Cdc42,Arf6,Apc,Sirt1,Ptk2b
GO:1901699	Cellular response to nitrogen compound	10	615	1.17	1.95e-07	10090.ENSMUSP00000003121,10090.ENSMUSP00000004565,10090.ENSMUSP00000006911,10090.ENSMUSP00000019911,10090.ENSMUSP00000033040,10090.ENSMUSP00000038749,10090.ENSMUSP00000078337,10090.ENSMUSP00000097547,10090.ENSMUSP00000098066,10090.ENSMUSP00000101082	Rab8a,Ralb,Cdk4,Hdac2,Pak1,Pde3a,Apc,Fyn,Actb,Sirt1
GO:0051347	Positive regulation of transferase activity	10	642	1.16	2.57e-07	10090.ENSMUSP00000004565,10090.ENSMUSP00000007959,10090.ENSMUSP00000023467,10090.ENSMUSP00000033040,10090.ENSMUSP00000040486,10090.ENSMUSP00000046003,10090.ENSMUSP00000054634,10090.ENSMUSP00000101082,10090.ENSMUSP00000106750,10090.ENSMUSP00000114203	Ralb,Rhoa,Pak2,Pak1,Pak4,Cdc14b,Cdc42,Sirt1,Ptk2b,Fzr1
GO:0010720	Positive regulation of cell development	10	661	1.14	3.10e-07	10090.ENSMUSP00000007959,10090.ENSMUSP00000015137,10090.ENSMUSP00000019911,10090.ENSMUSP00000021530,10090.ENSMUSP00000033040,10090.ENSMUSP00000038749,10090.ENSMUSP00000054634,10090.ENSMUSP00000097547,10090.ENSMUSP00000101082,10090.ENSMUSP00000106750	Rhoa,Limk1,Hdac2,Hif1a,Pak1,Pde3a,Cdc42,Fyn,Sirt1,Ptk2b
GO:0120035	Regulation of plasma membrane bounded cell projection organization	10	788	1.07	1.05e-06	10090.ENSMUSP00000007959,10090.ENSMUSP00000015137,10090.ENSMUSP00000019911,10090.ENSMUSP00000033040,10090.ENSMUSP00000054634,10090.ENSMUSP00000055862,10090.ENSMUSP00000078337,10090.ENSMUSP00000097547,10090.ENSMUSP00000101082,10090.ENSMUSP00000106750	Rhoa,Limk1,Hdac2,Pak1,Cdc42,Arf6,Apc,Fyn,Sirt1,Ptk2b
GO:0043549	Regulation of kinase activity	10	850	1.03	1.73e-06	10090.ENSMUSP00000004565,10090.ENSMUSP00000007959,10090.ENSMUSP00000023467,10090.ENSMUSP00000033040,10090.ENSMUSP00000040486,10090.ENSMUSP00000054634,10090.ENSMUSP00000078337,10090.ENSMUSP00000098066,10090.ENSMUSP00000101082,10090.ENSMUSP00000106750	Ralb,Rhoa,Pak2,Pak1,Pak4,Cdc42,Apc,Actb,Sirt1,Ptk2b
GO:0009894	Regulation of catabolic process	10	872	1.02	2.12e-06	10090.ENSMUSP00000003121,10090.ENSMUSP00000004565,10090.ENSMUSP00000006911,10090.ENSMUSP00000021530,10090.ENSMUSP00000040486,10090.ENSMUSP00000078337,10090.ENSMUSP00000097547,10090.ENSMUSP00000101082,10090.ENSMUSP00000106750,10090.ENSMUSP00000114203	Rab8a,Ralb,Cdk4,Hif1a,Pak4,Apc,Fyn,Sirt1,Ptk2b,Fzr1
GO:0043066	Negative regulation of apoptotic process	10	913	1.0	2.96e-06	10090.ENSMUSP00000007959,10090.ENSMUSP00000019911,10090.ENSMUSP00000021530,10090.ENSMUSP00000023467,10090.ENSMUSP00000038749,10090.ENSMUSP00000040486,10090.ENSMUSP00000078337,10090.ENSMUSP00000097547,10090.ENSMUSP00000101082,10090.ENSMUSP00000106750	Rhoa,Hdac2,Hif1a,Pak2,Pde3a,Pak4,Apc,Fyn,Sirt1,Ptk2b
GO:0014070	Response to organic cyclic compound	10	930	0.99	3.35e-06	10090.ENSMUSP00000004565,10090.ENSMUSP00000006911,10090.ENSMUSP00000007959,10090.ENSMUSP00000019911,10090.ENSMUSP00000023467,10090.ENSMUSP00000033040,10090.ENSMUSP00000038749,10090.ENSMUSP00000040486,10090.ENSMUSP00000098066,10090.ENSMUSP00000106750	Ralb,Cdk4,Rhoa,Hdac2,Pak2,Pak1,Pde3a,Pak4,Actb,Ptk2b
GO:0044087	Regulation of cellular component biogenesis	10	978	0.97	5.12e-06	10090.ENSMUSP00000004565,10090.ENSMUSP00000007959,10090.ENSMUSP00000015137,10090.ENSMUSP00000019911,10090.ENSMUSP00000023467,10090.ENSMUSP00000033040,10090.ENSMUSP00000054634,10090.ENSMUSP00000055862,10090.ENSMUSP00000078337,10090.ENSMUSP00000106750	Ralb,Rhoa,Limk1,Hdac2,Pak2,Pak1,Cdc42,Arf6,Apc,Ptk2b
GO:0001934	Positive regulation of protein phosphorylation	10	1010	0.96	6.46e-06	10090.ENSMUSP00000004565,10090.ENSMUSP00000007959,10090.ENSMUSP00000019911,10090.ENSMUSP00000023467,10090.ENSMUSP00000033040,10090.ENSMUSP00000040486,10090.ENSMUSP00000054634,10090.ENSMUSP00000097547,10090.ENSMUSP00000101082,10090.ENSMUSP00000106750	Ralb,Rhoa,Hdac2,Pak2,Pak1,Pak4,Cdc42,Fyn,Sirt1,Ptk2b
GO:0051093	Negative regulation of developmental process	10	1043	0.94	7.95e-06	10090.ENSMUSP00000007959,10090.ENSMUSP00000019911,10090.ENSMUSP00000021530,10090.ENSMUSP00000030191,10090.ENSMUSP00000033040,10090.ENSMUSP00000055862,10090.ENSMUSP00000078337,10090.ENSMUSP00000101082,10090.ENSMUSP00000106750,10090.ENSMUSP00000114203	Rhoa,Hdac2,Hif1a,Npr2,Pak1,Arf6,Apc,Sirt1,Ptk2b,Fzr1
GO:0060341	Regulation of cellular localization	10	1083	0.93	1.04e-05	10090.ENSMUSP00000004565,10090.ENSMUSP00000021530,10090.ENSMUSP00000033040,10090.ENSMUSP00000054634,10090.ENSMUSP00000055862,10090.ENSMUSP00000078337,10090.ENSMUSP00000097547,10090.ENSMUSP00000098066,10090.ENSMUSP00000101082,10090.ENSMUSP00000106750	Ralb,Hif1a,Pak1,Cdc42,Arf6,Apc,Fyn,Actb,Sirt1,Ptk2b
GO:0009967	Positive regulation of signal transduction	10	1538	0.78	0.00015	10090.ENSMUSP00000007959,10090.ENSMUSP00000019911,10090.ENSMUSP00000021530,10090.ENSMUSP00000023467,10090.ENSMUSP00000030191,10090.ENSMUSP00000033040,10090.ENSMUSP00000054634,10090.ENSMUSP00000097547,10090.ENSMUSP00000101082,10090.ENSMUSP00000106750	Rhoa,Hdac2,Hif1a,Pak2,Npr2,Pak1,Cdc42,Fyn,Sirt1,Ptk2b
GO:0031324	Negative regulation of cellular metabolic process	10	2497	0.57	0.0052	10090.ENSMUSP00000007959,10090.ENSMUSP00000015137,10090.ENSMUSP00000019911,10090.ENSMUSP00000021530,10090.ENSMUSP00000023467,10090.ENSMUSP00000040486,10090.ENSMUSP00000078337,10090.ENSMUSP00000097547,10090.ENSMUSP00000098066,10090.ENSMUSP00000101082	Rhoa,Limk1,Hdac2,Hif1a,Pak2,Pak4,Apc,Fyn,Actb,Sirt1
GO:0031326	Regulation of cellular biosynthetic process	10	3448	0.43	0.0422	10090.ENSMUSP00000006911,10090.ENSMUSP00000007959,10090.ENSMUSP00000019911,10090.ENSMUSP00000021530,10090.ENSMUSP00000040486,10090.ENSMUSP00000054634,10090.ENSMUSP00000078337,10090.ENSMUSP00000097547,10090.ENSMUSP00000101082,10090.ENSMUSP00000106750	Cdk4,Rhoa,Hdac2,Hif1a,Pak4,Cdc42,Apc,Fyn,Sirt1,Ptk2b
GO:1902903	Regulation of supramolecular fiber organization	9	364	1.36	7.65e-08	10090.ENSMUSP00000007959,10090.ENSMUSP00000015137,10090.ENSMUSP00000019911,10090.ENSMUSP00000023467,10090.ENSMUSP00000033040,10090.ENSMUSP00000054634,10090.ENSMUSP00000055862,10090.ENSMUSP00000078337,10090.ENSMUSP00000106750	Rhoa,Limk1,Hdac2,Pak2,Pak1,Cdc42,Arf6,Apc,Ptk2b
GO:0071407	Cellular response to organic cyclic compound	9	511	1.21	5.86e-07	10090.ENSMUSP00000004565,10090.ENSMUSP00000006911,10090.ENSMUSP00000007959,10090.ENSMUSP00000019911,10090.ENSMUSP00000023467,10090.ENSMUSP00000033040,10090.ENSMUSP00000038749,10090.ENSMUSP00000040486,10090.ENSMUSP00000098066	Ralb,Cdk4,Rhoa,Hdac2,Pak2,Pak1,Pde3a,Pak4,Actb
GO:0007346	Regulation of mitotic cell cycle	9	531	1.19	7.44e-07	10090.ENSMUSP00000006911,10090.ENSMUSP00000023467,10090.ENSMUSP00000033040,10090.ENSMUSP00000037126,10090.ENSMUSP00000040486,10090.ENSMUSP00000046003,10090.ENSMUSP00000054634,10090.ENSMUSP00000078337,10090.ENSMUSP00000101082	Cdk4,Pak2,Pak1,Bub1b,Pak4,Cdc14b,Cdc42,Apc,Sirt1
GO:0051493	Regulation of cytoskeleton organization	9	541	1.18	8.55e-07	10090.ENSMUSP00000007959,10090.ENSMUSP00000015137,10090.ENSMUSP00000019911,10090.ENSMUSP00000023467,10090.ENSMUSP00000033040,10090.ENSMUSP00000054634,10090.ENSMUSP00000055862,10090.ENSMUSP00000078337,10090.ENSMUSP00000106750	Rhoa,Limk1,Hdac2,Pak2,Pak1,Cdc42,Arf6,Apc,Ptk2b
GO:0071417	Cellular response to organonitrogen compound	9	549	1.18	9.14e-07	10090.ENSMUSP00000003121,10090.ENSMUSP00000006911,10090.ENSMUSP00000019911,10090.ENSMUSP00000033040,10090.ENSMUSP00000038749,10090.ENSMUSP00000078337,10090.ENSMUSP00000097547,10090.ENSMUSP00000098066,10090.ENSMUSP00000101082	Rab8a,Cdk4,Hdac2,Pak1,Pde3a,Apc,Fyn,Actb,Sirt1
GO:0051129	Negative regulation of cellular component organization	9	733	1.05	6.29e-06	10090.ENSMUSP00000007959,10090.ENSMUSP00000019911,10090.ENSMUSP00000023467,10090.ENSMUSP00000037126,10090.ENSMUSP00000054634,10090.ENSMUSP00000055862,10090.ENSMUSP00000078337,10090.ENSMUSP00000097547,10090.ENSMUSP00000101082	Rhoa,Hdac2,Pak2,Bub1b,Cdc42,Arf6,Apc,Fyn,Sirt1
GO:0045859	Regulation of protein kinase activity	9	744	1.05	6.83e-06	10090.ENSMUSP00000004565,10090.ENSMUSP00000007959,10090.ENSMUSP00000023467,10090.ENSMUSP00000033040,10090.ENSMUSP00000040486,10090.ENSMUSP00000078337,10090.ENSMUSP00000098066,10090.ENSMUSP00000101082,10090.ENSMUSP00000106750	Ralb,Rhoa,Pak2,Pak1,Pak4,Apc,Actb,Sirt1,Ptk2b
GO:0050767	Regulation of neurogenesis	9	948	0.94	3.64e-05	10090.ENSMUSP00000007959,10090.ENSMUSP00000015137,10090.ENSMUSP00000019911,10090.ENSMUSP00000021530,10090.ENSMUSP00000033040,10090.ENSMUSP00000055862,10090.ENSMUSP00000097547,10090.ENSMUSP00000101082,10090.ENSMUSP00000106750	Rhoa,Limk1,Hdac2,Hif1a,Pak1,Arf6,Fyn,Sirt1,Ptk2b
GO:0007010	Cytoskeleton organization	9	1064	0.89	7.92e-05	10090.ENSMUSP00000007959,10090.ENSMUSP00000015137,10090.ENSMUSP00000033040,10090.ENSMUSP00000046003,10090.ENSMUSP00000054634,10090.ENSMUSP00000055862,10090.ENSMUSP00000078337,10090.ENSMUSP00000098066,10090.ENSMUSP00000106750	Rhoa,Limk1,Pak1,Cdc14b,Cdc42,Arf6,Apc,Actb,Ptk2b
GO:0007049	Cell cycle	9	1138	0.86	0.00012	10090.ENSMUSP00000004565,10090.ENSMUSP00000006911,10090.ENSMUSP00000007959,10090.ENSMUSP00000037126,10090.ENSMUSP00000040486,10090.ENSMUSP00000046003,10090.ENSMUSP00000055862,10090.ENSMUSP00000078337,10090.ENSMUSP00000114203	Ralb,Cdk4,Rhoa,Bub1b,Pak4,Cdc14b,Arf6,Apc,Fzr1
GO:0051241	Negative regulation of multicellular organismal process	9	1304	0.8	0.00031	10090.ENSMUSP00000007959,10090.ENSMUSP00000019911,10090.ENSMUSP00000021530,10090.ENSMUSP00000030191,10090.ENSMUSP00000033040,10090.ENSMUSP00000055862,10090.ENSMUSP00000078337,10090.ENSMUSP00000101082,10090.ENSMUSP00000106750	Rhoa,Hdac2,Hif1a,Npr2,Pak1,Arf6,Apc,Sirt1,Ptk2b
GO:0009888	Tissue development	9	1720	0.68	0.0020	10090.ENSMUSP00000006911,10090.ENSMUSP00000007959,10090.ENSMUSP00000019911,10090.ENSMUSP00000021530,10090.ENSMUSP00000033040,10090.ENSMUSP00000054634,10090.ENSMUSP00000078337,10090.ENSMUSP00000098066,10090.ENSMUSP00000114203	Cdk4,Rhoa,Hdac2,Hif1a,Pak1,Cdc42,Apc,Actb,Fzr1
GO:0007166	Cell surface receptor signaling pathway	9	1741	0.68	0.0022	10090.ENSMUSP00000007959,10090.ENSMUSP00000028238,10090.ENSMUSP00000030191,10090.ENSMUSP00000033040,10090.ENSMUSP00000054634,10090.ENSMUSP00000078337,10090.ENSMUSP00000097547,10090.ENSMUSP00000101082,10090.ENSMUSP00000106750	Rhoa,Rab14,Npr2,Pak1,Cdc42,Apc,Fyn,Sirt1,Ptk2b
GO:0051172	Negative regulation of nitrogen compound metabolic process	9	2310	0.55	0.0130	10090.ENSMUSP00000015137,10090.ENSMUSP00000019911,10090.ENSMUSP00000021530,10090.ENSMUSP00000023467,10090.ENSMUSP00000040486,10090.ENSMUSP00000078337,10090.ENSMUSP00000097547,10090.ENSMUSP00000098066,10090.ENSMUSP00000101082	Limk1,Hdac2,Hif1a,Pak2,Pak4,Apc,Fyn,Actb,Sirt1
GO:0010605	Negative regulation of macromolecule metabolic process	9	2646	0.49	0.0288	10090.ENSMUSP00000015137,10090.ENSMUSP00000019911,10090.ENSMUSP00000021530,10090.ENSMUSP00000023467,10090.ENSMUSP00000040486,10090.ENSMUSP00000078337,10090.ENSMUSP00000097547,10090.ENSMUSP00000098066,10090.ENSMUSP00000101082	Limk1,Hdac2,Hif1a,Pak2,Pak4,Apc,Fyn,Actb,Sirt1
GO:0032956	Regulation of actin cytoskeleton organization	8	344	1.33	6.38e-07	10090.ENSMUSP00000007959,10090.ENSMUSP00000015137,10090.ENSMUSP00000019911,10090.ENSMUSP00000023467,10090.ENSMUSP00000033040,10090.ENSMUSP00000054634,10090.ENSMUSP00000055862,10090.ENSMUSP00000106750	Rhoa,Limk1,Hdac2,Pak2,Pak1,Cdc42,Arf6,Ptk2b
GO:0044089	Positive regulation of cellular component biogenesis	8	543	1.13	8.85e-06	10090.ENSMUSP00000004565,10090.ENSMUSP00000007959,10090.ENSMUSP00000015137,10090.ENSMUSP00000033040,10090.ENSMUSP00000054634,10090.ENSMUSP00000055862,10090.ENSMUSP00000078337,10090.ENSMUSP00000106750	Ralb,Rhoa,Limk1,Pak1,Cdc42,Arf6,Apc,Ptk2b
GO:0090066	Regulation of anatomical structure size	8	559	1.12	1.06e-05	10090.ENSMUSP00000006911,10090.ENSMUSP00000007959,10090.ENSMUSP00000015137,10090.ENSMUSP00000021530,10090.ENSMUSP00000033040,10090.ENSMUSP00000055862,10090.ENSMUSP00000101082,10090.ENSMUSP00000106750	Cdk4,Rhoa,Limk1,Hif1a,Pak1,Arf6,Sirt1,Ptk2b
GO:0033674	Positive regulation of kinase activity	8	570	1.11	1.19e-05	10090.ENSMUSP00000004565,10090.ENSMUSP00000007959,10090.ENSMUSP00000023467,10090.ENSMUSP00000033040,10090.ENSMUSP00000040486,10090.ENSMUSP00000054634,10090.ENSMUSP00000101082,10090.ENSMUSP00000106750	Ralb,Rhoa,Pak2,Pak1,Pak4,Cdc42,Sirt1,Ptk2b
GO:1903827	Regulation of cellular protein localization	8	576	1.11	1.27e-05	10090.ENSMUSP00000004565,10090.ENSMUSP00000033040,10090.ENSMUSP00000054634,10090.ENSMUSP00000055862,10090.ENSMUSP00000078337,10090.ENSMUSP00000097547,10090.ENSMUSP00000098066,10090.ENSMUSP00000101082	Ralb,Pak1,Cdc42,Arf6,Apc,Fyn,Actb,Sirt1
GO:0050769	Positive regulation of neurogenesis	8	579	1.1	1.31e-05	10090.ENSMUSP00000007959,10090.ENSMUSP00000015137,10090.ENSMUSP00000019911,10090.ENSMUSP00000021530,10090.ENSMUSP00000033040,10090.ENSMUSP00000097547,10090.ENSMUSP00000101082,10090.ENSMUSP00000106750	Rhoa,Limk1,Hdac2,Hif1a,Pak1,Fyn,Sirt1,Ptk2b
GO:0010564	Regulation of cell cycle process	8	583	1.1	1.34e-05	10090.ENSMUSP00000006911,10090.ENSMUSP00000007959,10090.ENSMUSP00000037126,10090.ENSMUSP00000038749,10090.ENSMUSP00000046003,10090.ENSMUSP00000054634,10090.ENSMUSP00000078337,10090.ENSMUSP00000114203	Cdk4,Rhoa,Bub1b,Pde3a,Cdc14b,Cdc42,Apc,Fzr1
GO:0010975	Regulation of neuron projection development	8	607	1.08	1.75e-05	10090.ENSMUSP00000007959,10090.ENSMUSP00000015137,10090.ENSMUSP00000019911,10090.ENSMUSP00000033040,10090.ENSMUSP00000055862,10090.ENSMUSP00000097547,10090.ENSMUSP00000101082,10090.ENSMUSP00000106750	Rhoa,Limk1,Hdac2,Pak1,Arf6,Fyn,Sirt1,Ptk2b
GO:0010942	Positive regulation of cell death	8	708	1.02	4.97e-05	10090.ENSMUSP00000006911,10090.ENSMUSP00000007959,10090.ENSMUSP00000021530,10090.ENSMUSP00000023467,10090.ENSMUSP00000054634,10090.ENSMUSP00000078337,10090.ENSMUSP00000097547,10090.ENSMUSP00000101082	Cdk4,Rhoa,Hif1a,Pak2,Cdc42,Apc,Fyn,Sirt1
GO:0009725	Response to hormone	8	812	0.96	0.00011	10090.ENSMUSP00000003121,10090.ENSMUSP00000006911,10090.ENSMUSP00000007959,10090.ENSMUSP00000033040,10090.ENSMUSP00000078337,10090.ENSMUSP00000097547,10090.ENSMUSP00000101082,10090.ENSMUSP00000106750	Rab8a,Cdk4,Rhoa,Pak1,Apc,Fyn,Sirt1,Ptk2b
GO:0008284	Positive regulation of cell population proliferation	8	964	0.88	0.00032	10090.ENSMUSP00000006911,10090.ENSMUSP00000019911,10090.ENSMUSP00000021530,10090.ENSMUSP00000033040,10090.ENSMUSP00000054634,10090.ENSMUSP00000101082,10090.ENSMUSP00000106750,10090.ENSMUSP00000114203	Cdk4,Hdac2,Hif1a,Pak1,Cdc42,Sirt1,Ptk2b,Fzr1
GO:0048870	Cell motility	8	971	0.88	0.00033	10090.ENSMUSP00000007959,10090.ENSMUSP00000021530,10090.ENSMUSP00000033040,10090.ENSMUSP00000054634,10090.ENSMUSP00000078337,10090.ENSMUSP00000097547,10090.ENSMUSP00000098066,10090.ENSMUSP00000106750	Rhoa,Hif1a,Pak1,Cdc42,Apc,Fyn,Actb,Ptk2b
GO:0032269	Negative regulation of cellular protein metabolic process	8	1047	0.85	0.00052	10090.ENSMUSP00000015137,10090.ENSMUSP00000019911,10090.ENSMUSP00000023467,10090.ENSMUSP00000040486,10090.ENSMUSP00000078337,10090.ENSMUSP00000097547,10090.ENSMUSP00000098066,10090.ENSMUSP00000101082	Limk1,Hdac2,Pak2,Pak4,Apc,Fyn,Actb,Sirt1
GO:0060429	Epithelium development	8	1067	0.84	0.00059	10090.ENSMUSP00000007959,10090.ENSMUSP00000019911,10090.ENSMUSP00000021530,10090.ENSMUSP00000033040,10090.ENSMUSP00000054634,10090.ENSMUSP00000078337,10090.ENSMUSP00000098066,10090.ENSMUSP00000114203	Rhoa,Hdac2,Hif1a,Pak1,Cdc42,Apc,Actb,Fzr1
GO:0009628	Response to abiotic stimulus	8	1126	0.81	0.00083	10090.ENSMUSP00000006911,10090.ENSMUSP00000007959,10090.ENSMUSP00000021530,10090.ENSMUSP00000033040,10090.ENSMUSP00000097547,10090.ENSMUSP00000098066,10090.ENSMUSP00000101082,10090.ENSMUSP00000106750	Cdk4,Rhoa,Hif1a,Pak1,Fyn,Actb,Sirt1,Ptk2b
GO:0010648	Negative regulation of cell communication	8	1322	0.75	0.0022	10090.ENSMUSP00000007959,10090.ENSMUSP00000019911,10090.ENSMUSP00000021530,10090.ENSMUSP00000038749,10090.ENSMUSP00000078337,10090.ENSMUSP00000097547,10090.ENSMUSP00000101082,10090.ENSMUSP00000106750	Rhoa,Hdac2,Hif1a,Pde3a,Apc,Fyn,Sirt1,Ptk2b
GO:0023057	Negative regulation of signaling	8	1326	0.74	0.0022	10090.ENSMUSP00000007959,10090.ENSMUSP00000019911,10090.ENSMUSP00000021530,10090.ENSMUSP00000038749,10090.ENSMUSP00000078337,10090.ENSMUSP00000097547,10090.ENSMUSP00000101082,10090.ENSMUSP00000106750	Rhoa,Hdac2,Hif1a,Pde3a,Apc,Fyn,Sirt1,Ptk2b
GO:0051641	Cellular localization	8	2115	0.54	0.0298	10090.ENSMUSP00000003121,10090.ENSMUSP00000021530,10090.ENSMUSP00000028238,10090.ENSMUSP00000033040,10090.ENSMUSP00000037126,10090.ENSMUSP00000054634,10090.ENSMUSP00000055862,10090.ENSMUSP00000098066	Rab8a,Hif1a,Rab14,Pak1,Bub1b,Cdc42,Arf6,Actb
GO:0009605	Response to external stimulus	8	2199	0.52	0.0363	10090.ENSMUSP00000004565,10090.ENSMUSP00000006911,10090.ENSMUSP00000007959,10090.ENSMUSP00000028238,10090.ENSMUSP00000054634,10090.ENSMUSP00000097547,10090.ENSMUSP00000101082,10090.ENSMUSP00000106750	Ralb,Cdk4,Rhoa,Rab14,Cdc42,Fyn,Sirt1,Ptk2b
GO:1902905	Positive regulation of supramolecular fiber organization	7	196	1.52	5.16e-07	10090.ENSMUSP00000007959,10090.ENSMUSP00000015137,10090.ENSMUSP00000033040,10090.ENSMUSP00000054634,10090.ENSMUSP00000055862,10090.ENSMUSP00000078337,10090.ENSMUSP00000106750	Rhoa,Limk1,Pak1,Cdc42,Arf6,Apc,Ptk2b
GO:0051495	Positive regulation of cytoskeleton organization	7	222	1.46	8.89e-07	10090.ENSMUSP00000007959,10090.ENSMUSP00000015137,10090.ENSMUSP00000033040,10090.ENSMUSP00000054634,10090.ENSMUSP00000055862,10090.ENSMUSP00000078337,10090.ENSMUSP00000106750	Rhoa,Limk1,Pak1,Cdc42,Arf6,Apc,Ptk2b
GO:0110053	Regulation of actin filament organization	7	266	1.38	2.12e-06	10090.ENSMUSP00000007959,10090.ENSMUSP00000015137,10090.ENSMUSP00000023467,10090.ENSMUSP00000033040,10090.ENSMUSP00000054634,10090.ENSMUSP00000055862,10090.ENSMUSP00000106750	Rhoa,Limk1,Pak2,Pak1,Cdc42,Arf6,Ptk2b
GO:0043254	Regulation of protein-containing complex assembly	7	437	1.17	3.20e-05	10090.ENSMUSP00000004565,10090.ENSMUSP00000007959,10090.ENSMUSP00000033040,10090.ENSMUSP00000054634,10090.ENSMUSP00000055862,10090.ENSMUSP00000078337,10090.ENSMUSP00000106750	Ralb,Rhoa,Pak1,Cdc42,Arf6,Apc,Ptk2b
GO:0031346	Positive regulation of cell projection organization	7	474	1.13	5.06e-05	10090.ENSMUSP00000015137,10090.ENSMUSP00000033040,10090.ENSMUSP00000054634,10090.ENSMUSP00000078337,10090.ENSMUSP00000097547,10090.ENSMUSP00000101082,10090.ENSMUSP00000106750	Limk1,Pak1,Cdc42,Apc,Fyn,Sirt1,Ptk2b
GO:0071900	Regulation of protein serine/threonine kinase activity	7	476	1.13	5.16e-05	10090.ENSMUSP00000004565,10090.ENSMUSP00000007959,10090.ENSMUSP00000033040,10090.ENSMUSP00000078337,10090.ENSMUSP00000098066,10090.ENSMUSP00000101082,10090.ENSMUSP00000106750	Ralb,Rhoa,Pak1,Apc,Actb,Sirt1,Ptk2b
GO:0048812	Neuron projection morphogenesis	7	479	1.13	5.35e-05	10090.ENSMUSP00000003121,10090.ENSMUSP00000007959,10090.ENSMUSP00000033040,10090.ENSMUSP00000054634,10090.ENSMUSP00000078337,10090.ENSMUSP00000097547,10090.ENSMUSP00000098066	Rab8a,Rhoa,Pak1,Cdc42,Apc,Fyn,Actb
GO:0034330	Cell junction organization	7	481	1.13	5.46e-05	10090.ENSMUSP00000007959,10090.ENSMUSP00000023467,10090.ENSMUSP00000033040,10090.ENSMUSP00000054634,10090.ENSMUSP00000055862,10090.ENSMUSP00000098066,10090.ENSMUSP00000106750	Rhoa,Pak2,Pak1,Cdc42,Arf6,Actb,Ptk2b
GO:0051301	Cell division	7	484	1.12	5.61e-05	10090.ENSMUSP00000004565,10090.ENSMUSP00000006911,10090.ENSMUSP00000007959,10090.ENSMUSP00000037126,10090.ENSMUSP00000055862,10090.ENSMUSP00000078337,10090.ENSMUSP00000114203	Ralb,Cdk4,Rhoa,Bub1b,Arf6,Apc,Fzr1
GO:0032870	Cellular response to hormone stimulus	7	494	1.11	6.25e-05	10090.ENSMUSP00000003121,10090.ENSMUSP00000006911,10090.ENSMUSP00000007959,10090.ENSMUSP00000033040,10090.ENSMUSP00000078337,10090.ENSMUSP00000097547,10090.ENSMUSP00000101082	Rab8a,Cdk4,Rhoa,Pak1,Apc,Fyn,Sirt1
GO:0030036	Actin cytoskeleton organization	7	496	1.11	6.38e-05	10090.ENSMUSP00000007959,10090.ENSMUSP00000015137,10090.ENSMUSP00000033040,10090.ENSMUSP00000054634,10090.ENSMUSP00000055862,10090.ENSMUSP00000098066,10090.ENSMUSP00000106750	Rhoa,Limk1,Pak1,Cdc42,Arf6,Actb,Ptk2b
GO:0045860	Positive regulation of protein kinase activity	7	496	1.11	6.38e-05	10090.ENSMUSP00000004565,10090.ENSMUSP00000007959,10090.ENSMUSP00000023467,10090.ENSMUSP00000033040,10090.ENSMUSP00000040486,10090.ENSMUSP00000101082,10090.ENSMUSP00000106750	Ralb,Rhoa,Pak2,Pak1,Pak4,Sirt1,Ptk2b
GO:0007167	Enzyme linked receptor protein signaling pathway	7	558	1.06	0.00012	10090.ENSMUSP00000028238,10090.ENSMUSP00000030191,10090.ENSMUSP00000033040,10090.ENSMUSP00000078337,10090.ENSMUSP00000097547,10090.ENSMUSP00000101082,10090.ENSMUSP00000106750	Rab14,Npr2,Pak1,Apc,Fyn,Sirt1,Ptk2b
GO:0030335	Positive regulation of cell migration	7	567	1.05	0.00013	10090.ENSMUSP00000007959,10090.ENSMUSP00000021530,10090.ENSMUSP00000033040,10090.ENSMUSP00000055862,10090.ENSMUSP00000078337,10090.ENSMUSP00000101082,10090.ENSMUSP00000106750	Rhoa,Hif1a,Pak1,Arf6,Apc,Sirt1,Ptk2b
GO:0051223	Regulation of protein transport	7	630	1.01	0.00023	10090.ENSMUSP00000003121,10090.ENSMUSP00000021530,10090.ENSMUSP00000033040,10090.ENSMUSP00000054634,10090.ENSMUSP00000055862,10090.ENSMUSP00000097547,10090.ENSMUSP00000101082	Rab8a,Hif1a,Pak1,Cdc42,Arf6,Fyn,Sirt1
GO:0043065	Positive regulation of apoptotic process	7	641	1.0	0.00026	10090.ENSMUSP00000006911,10090.ENSMUSP00000007959,10090.ENSMUSP00000021530,10090.ENSMUSP00000023467,10090.ENSMUSP00000054634,10090.ENSMUSP00000078337,10090.ENSMUSP00000101082	Cdk4,Rhoa,Hif1a,Pak2,Cdc42,Apc,Sirt1
GO:0071345	Cellular response to cytokine stimulus	7	698	0.96	0.00040	10090.ENSMUSP00000006911,10090.ENSMUSP00000007959,10090.ENSMUSP00000021530,10090.ENSMUSP00000030191,10090.ENSMUSP00000054634,10090.ENSMUSP00000101082,10090.ENSMUSP00000106750	Cdk4,Rhoa,Hif1a,Npr2,Cdc42,Sirt1,Ptk2b
GO:0031329	Regulation of cellular catabolic process	7	729	0.95	0.00050	10090.ENSMUSP00000003121,10090.ENSMUSP00000004565,10090.ENSMUSP00000021530,10090.ENSMUSP00000040486,10090.ENSMUSP00000101082,10090.ENSMUSP00000106750,10090.ENSMUSP00000114203	Rab8a,Ralb,Hif1a,Pak4,Sirt1,Ptk2b,Fzr1
GO:0030162	Regulation of proteolysis	7	753	0.93	0.00060	10090.ENSMUSP00000007959,10090.ENSMUSP00000019911,10090.ENSMUSP00000023467,10090.ENSMUSP00000097547,10090.ENSMUSP00000101082,10090.ENSMUSP00000106750,10090.ENSMUSP00000114203	Rhoa,Hdac2,Pak2,Fyn,Sirt1,Ptk2b,Fzr1
GO:0045596	Negative regulation of cell differentiation	7	761	0.93	0.00063	10090.ENSMUSP00000007959,10090.ENSMUSP00000019911,10090.ENSMUSP00000030191,10090.ENSMUSP00000033040,10090.ENSMUSP00000055862,10090.ENSMUSP00000101082,10090.ENSMUSP00000106750	Rhoa,Hdac2,Npr2,Pak1,Arf6,Sirt1,Ptk2b
GO:0006915	Apoptotic process	7	825	0.89	0.0010	10090.ENSMUSP00000004565,10090.ENSMUSP00000023467,10090.ENSMUSP00000033040,10090.ENSMUSP00000037126,10090.ENSMUSP00000040486,10090.ENSMUSP00000055862,10090.ENSMUSP00000101082	Ralb,Pak2,Pak1,Bub1b,Pak4,Arf6,Sirt1
GO:0016477	Cell migration	7	845	0.88	0.0011	10090.ENSMUSP00000007959,10090.ENSMUSP00000021530,10090.ENSMUSP00000033040,10090.ENSMUSP00000054634,10090.ENSMUSP00000078337,10090.ENSMUSP00000097547,10090.ENSMUSP00000106750	Rhoa,Hif1a,Pak1,Cdc42,Apc,Fyn,Ptk2b
GO:1902533	Positive regulation of intracellular signal transduction	7	967	0.82	0.0023	10090.ENSMUSP00000007959,10090.ENSMUSP00000030191,10090.ENSMUSP00000033040,10090.ENSMUSP00000054634,10090.ENSMUSP00000097547,10090.ENSMUSP00000101082,10090.ENSMUSP00000106750	Rhoa,Npr2,Pak1,Cdc42,Fyn,Sirt1,Ptk2b
GO:0044092	Negative regulation of molecular function	7	1126	0.76	0.0051	10090.ENSMUSP00000004565,10090.ENSMUSP00000015137,10090.ENSMUSP00000019911,10090.ENSMUSP00000023467,10090.ENSMUSP00000078337,10090.ENSMUSP00000098066,10090.ENSMUSP00000101082	Ralb,Limk1,Hdac2,Pak2,Apc,Actb,Sirt1
GO:0009968	Negative regulation of signal transduction	7	1181	0.74	0.0065	10090.ENSMUSP00000007959,10090.ENSMUSP00000019911,10090.ENSMUSP00000021530,10090.ENSMUSP00000038749,10090.ENSMUSP00000078337,10090.ENSMUSP00000097547,10090.ENSMUSP00000101082	Rhoa,Hdac2,Hif1a,Pde3a,Apc,Fyn,Sirt1
GO:0009890	Negative regulation of biosynthetic process	7	1517	0.63	0.0227	10090.ENSMUSP00000007959,10090.ENSMUSP00000019911,10090.ENSMUSP00000021530,10090.ENSMUSP00000040486,10090.ENSMUSP00000078337,10090.ENSMUSP00000097547,10090.ENSMUSP00000101082	Rhoa,Hdac2,Hif1a,Pak4,Apc,Fyn,Sirt1
GO:0051649	Establishment of localization in cell	7	1518	0.63	0.0227	10090.ENSMUSP00000003121,10090.ENSMUSP00000021530,10090.ENSMUSP00000028238,10090.ENSMUSP00000033040,10090.ENSMUSP00000054634,10090.ENSMUSP00000055862,10090.ENSMUSP00000098066	Rab8a,Hif1a,Rab14,Pak1,Cdc42,Arf6,Actb
GO:0003008	System process	7	1578	0.61	0.0270	10090.ENSMUSP00000007959,10090.ENSMUSP00000021530,10090.ENSMUSP00000033040,10090.ENSMUSP00000038749,10090.ENSMUSP00000054634,10090.ENSMUSP00000097547,10090.ENSMUSP00000101082	Rhoa,Hif1a,Pak1,Pde3a,Cdc42,Fyn,Sirt1
GO:0110020	Regulation of actomyosin structure organization	6	104	1.72	5.38e-07	10090.ENSMUSP00000007959,10090.ENSMUSP00000015137,10090.ENSMUSP00000019911,10090.ENSMUSP00000023467,10090.ENSMUSP00000033040,10090.ENSMUSP00000054634	Rhoa,Limk1,Hdac2,Pak2,Pak1,Cdc42
GO:0016358	Dendrite development	6	135	1.61	1.51e-06	10090.ENSMUSP00000019911,10090.ENSMUSP00000023467,10090.ENSMUSP00000033040,10090.ENSMUSP00000040486,10090.ENSMUSP00000054634,10090.ENSMUSP00000097547	Hdac2,Pak2,Pak1,Pak4,Cdc42,Fyn
GO:0030307	Positive regulation of cell growth	6	192	1.46	7.63e-06	10090.ENSMUSP00000007959,10090.ENSMUSP00000015137,10090.ENSMUSP00000033040,10090.ENSMUSP00000054634,10090.ENSMUSP00000101082,10090.ENSMUSP00000106750	Rhoa,Limk1,Pak1,Cdc42,Sirt1,Ptk2b
GO:0051783	Regulation of nuclear division	6	192	1.46	7.63e-06	10090.ENSMUSP00000037126,10090.ENSMUSP00000038749,10090.ENSMUSP00000046003,10090.ENSMUSP00000054634,10090.ENSMUSP00000078337,10090.ENSMUSP00000114203	Bub1b,Pde3a,Cdc14b,Cdc42,Apc,Fzr1
GO:0007163	Establishment or maintenance of cell polarity	6	199	1.44	8.49e-06	10090.ENSMUSP00000007959,10090.ENSMUSP00000033040,10090.ENSMUSP00000054634,10090.ENSMUSP00000055862,10090.ENSMUSP00000078337,10090.ENSMUSP00000098066	Rhoa,Pak1,Cdc42,Arf6,Apc,Actb
GO:0043523	Regulation of neuron apoptotic process	6	270	1.31	3.82e-05	10090.ENSMUSP00000007959,10090.ENSMUSP00000021530,10090.ENSMUSP00000054634,10090.ENSMUSP00000097547,10090.ENSMUSP00000101082,10090.ENSMUSP00000106750	Rhoa,Hif1a,Cdc42,Fyn,Sirt1,Ptk2b
GO:1901653	Cellular response to peptide	6	299	1.27	6.18e-05	10090.ENSMUSP00000003121,10090.ENSMUSP00000006911,10090.ENSMUSP00000033040,10090.ENSMUSP00000078337,10090.ENSMUSP00000097547,10090.ENSMUSP00000101082	Rab8a,Cdk4,Pak1,Apc,Fyn,Sirt1
GO:0070482	Response to oxygen levels	6	331	1.22	9.75e-05	10090.ENSMUSP00000006911,10090.ENSMUSP00000007959,10090.ENSMUSP00000021530,10090.ENSMUSP00000033040,10090.ENSMUSP00000101082,10090.ENSMUSP00000106750	Cdk4,Rhoa,Hif1a,Pak1,Sirt1,Ptk2b
GO:0051222	Positive regulation of protein transport	6	352	1.19	0.00013	10090.ENSMUSP00000021530,10090.ENSMUSP00000033040,10090.ENSMUSP00000054634,10090.ENSMUSP00000055862,10090.ENSMUSP00000097547,10090.ENSMUSP00000101082	Hif1a,Pak1,Cdc42,Arf6,Fyn,Sirt1
GO:0045862	Positive regulation of proteolysis	6	363	1.18	0.00015	10090.ENSMUSP00000007959,10090.ENSMUSP00000019911,10090.ENSMUSP00000097547,10090.ENSMUSP00000101082,10090.ENSMUSP00000106750,10090.ENSMUSP00000114203	Rhoa,Hdac2,Fyn,Sirt1,Ptk2b,Fzr1
GO:0043434	Response to peptide hormone	6	385	1.16	0.00020	10090.ENSMUSP00000003121,10090.ENSMUSP00000006911,10090.ENSMUSP00000033040,10090.ENSMUSP00000078337,10090.ENSMUSP00000097547,10090.ENSMUSP00000101082	Rab8a,Cdk4,Pak1,Apc,Fyn,Sirt1
GO:0048638	Regulation of developmental growth	6	388	1.15	0.00021	10090.ENSMUSP00000006911,10090.ENSMUSP00000015137,10090.ENSMUSP00000019911,10090.ENSMUSP00000033040,10090.ENSMUSP00000078337,10090.ENSMUSP00000101082	Cdk4,Limk1,Hdac2,Pak1,Apc,Sirt1
GO:0045786	Negative regulation of cell cycle	6	400	1.14	0.00024	10090.ENSMUSP00000006911,10090.ENSMUSP00000030191,10090.ENSMUSP00000037126,10090.ENSMUSP00000046003,10090.ENSMUSP00000078337,10090.ENSMUSP00000114203	Cdk4,Npr2,Bub1b,Cdc14b,Apc,Fzr1
GO:0032535	Regulation of cellular component size	6	402	1.14	0.00025	10090.ENSMUSP00000006911,10090.ENSMUSP00000007959,10090.ENSMUSP00000015137,10090.ENSMUSP00000033040,10090.ENSMUSP00000055862,10090.ENSMUSP00000106750	Cdk4,Rhoa,Limk1,Pak1,Arf6,Ptk2b
GO:0003013	Circulatory system process	6	418	1.12	0.00029	10090.ENSMUSP00000007959,10090.ENSMUSP00000021530,10090.ENSMUSP00000038749,10090.ENSMUSP00000054634,10090.ENSMUSP00000097547,10090.ENSMUSP00000101082	Rhoa,Hif1a,Pde3a,Cdc42,Fyn,Sirt1
GO:0009896	Positive regulation of catabolic process	6	457	1.08	0.00044	10090.ENSMUSP00000004565,10090.ENSMUSP00000021530,10090.ENSMUSP00000078337,10090.ENSMUSP00000101082,10090.ENSMUSP00000106750,10090.ENSMUSP00000114203	Ralb,Hif1a,Apc,Sirt1,Ptk2b,Fzr1
GO:0045666	Positive regulation of neuron differentiation	6	465	1.07	0.00048	10090.ENSMUSP00000007959,10090.ENSMUSP00000015137,10090.ENSMUSP00000033040,10090.ENSMUSP00000097547,10090.ENSMUSP00000101082,10090.ENSMUSP00000106750	Rhoa,Limk1,Pak1,Fyn,Sirt1,Ptk2b
GO:1902532	Negative regulation of intracellular signal transduction	6	504	1.04	0.00071	10090.ENSMUSP00000007959,10090.ENSMUSP00000019911,10090.ENSMUSP00000021530,10090.ENSMUSP00000038749,10090.ENSMUSP00000078337,10090.ENSMUSP00000101082	Rhoa,Hdac2,Hif1a,Pde3a,Apc,Sirt1
GO:0010035	Response to inorganic substance	6	556	1.0	0.0011	10090.ENSMUSP00000006911,10090.ENSMUSP00000019911,10090.ENSMUSP00000021530,10090.ENSMUSP00000097547,10090.ENSMUSP00000101082,10090.ENSMUSP00000106750	Cdk4,Hdac2,Hif1a,Fyn,Sirt1,Ptk2b
GO:0000904	Cell morphogenesis involved in differentiation	6	575	0.98	0.0013	10090.ENSMUSP00000003121,10090.ENSMUSP00000007959,10090.ENSMUSP00000054634,10090.ENSMUSP00000078337,10090.ENSMUSP00000097547,10090.ENSMUSP00000098066	Rab8a,Rhoa,Cdc42,Apc,Fyn,Actb
GO:0031400	Negative regulation of protein modification process	6	608	0.96	0.0017	10090.ENSMUSP00000015137,10090.ENSMUSP00000019911,10090.ENSMUSP00000078337,10090.ENSMUSP00000097547,10090.ENSMUSP00000098066,10090.ENSMUSP00000101082	Limk1,Hdac2,Apc,Fyn,Actb,Sirt1
GO:0080135	Regulation of cellular response to stress	6	690	0.9	0.0030	10090.ENSMUSP00000021530,10090.ENSMUSP00000033040,10090.ENSMUSP00000054634,10090.ENSMUSP00000097547,10090.ENSMUSP00000101082,10090.ENSMUSP00000106750	Hif1a,Pak1,Cdc42,Fyn,Sirt1,Ptk2b
GO:0035239	Tube morphogenesis	6	728	0.88	0.0039	10090.ENSMUSP00000007959,10090.ENSMUSP00000021530,10090.ENSMUSP00000033040,10090.ENSMUSP00000054634,10090.ENSMUSP00000101082,10090.ENSMUSP00000106750	Rhoa,Hif1a,Pak1,Cdc42,Sirt1,Ptk2b
GO:0007420	Brain development	6	759	0.86	0.0047	10090.ENSMUSP00000007959,10090.ENSMUSP00000019911,10090.ENSMUSP00000021530,10090.ENSMUSP00000033040,10090.ENSMUSP00000040486,10090.ENSMUSP00000097547	Rhoa,Hdac2,Hif1a,Pak1,Pak4,Fyn
GO:0016192	Vesicle-mediated transport	6	1130	0.69	0.0264	10090.ENSMUSP00000003121,10090.ENSMUSP00000028238,10090.ENSMUSP00000033040,10090.ENSMUSP00000054634,10090.ENSMUSP00000055862,10090.ENSMUSP00000098066	Rab8a,Rab14,Pak1,Cdc42,Arf6,Actb
GO:0002682	Regulation of immune system process	6	1252	0.64	0.0394	10090.ENSMUSP00000007959,10090.ENSMUSP00000021530,10090.ENSMUSP00000078337,10090.ENSMUSP00000097547,10090.ENSMUSP00000101082,10090.ENSMUSP00000106750	Rhoa,Hif1a,Apc,Fyn,Sirt1,Ptk2b
GO:0051492	Regulation of stress fiber assembly	5	92	1.7	7.73e-06	10090.ENSMUSP00000007959,10090.ENSMUSP00000015137,10090.ENSMUSP00000023467,10090.ENSMUSP00000033040,10090.ENSMUSP00000054634	Rhoa,Limk1,Pak2,Pak1,Cdc42
GO:0032273	Positive regulation of protein polymerization	5	122	1.58	2.28e-05	10090.ENSMUSP00000007959,10090.ENSMUSP00000033040,10090.ENSMUSP00000055862,10090.ENSMUSP00000078337,10090.ENSMUSP00000106750	Rhoa,Pak1,Arf6,Apc,Ptk2b
GO:0043524	Negative regulation of neuron apoptotic process	5	182	1.4	0.00011	10090.ENSMUSP00000007959,10090.ENSMUSP00000021530,10090.ENSMUSP00000097547,10090.ENSMUSP00000101082,10090.ENSMUSP00000106750	Rhoa,Hif1a,Fyn,Sirt1,Ptk2b
GO:2000241	Regulation of reproductive process	5	191	1.38	0.00014	10090.ENSMUSP00000019911,10090.ENSMUSP00000030191,10090.ENSMUSP00000038749,10090.ENSMUSP00000078337,10090.ENSMUSP00000114203	Hdac2,Npr2,Pde3a,Apc,Fzr1
GO:0007265	Ras protein signal transduction	5	198	1.37	0.00016	10090.ENSMUSP00000003121,10090.ENSMUSP00000004565,10090.ENSMUSP00000007959,10090.ENSMUSP00000028238,10090.ENSMUSP00000054634	Rab8a,Ralb,Rhoa,Rab14,Cdc42
GO:0010948	Negative regulation of cell cycle process	5	204	1.35	0.00018	10090.ENSMUSP00000006911,10090.ENSMUSP00000037126,10090.ENSMUSP00000046003,10090.ENSMUSP00000078337,10090.ENSMUSP00000114203	Cdk4,Bub1b,Cdc14b,Apc,Fzr1
GO:2000377	Regulation of reactive oxygen species metabolic process	5	205	1.35	0.00018	10090.ENSMUSP00000007959,10090.ENSMUSP00000021530,10090.ENSMUSP00000097547,10090.ENSMUSP00000101082,10090.ENSMUSP00000106750	Rhoa,Hif1a,Fyn,Sirt1,Ptk2b
GO:0032868	Response to insulin	5	221	1.32	0.00025	10090.ENSMUSP00000003121,10090.ENSMUSP00000006911,10090.ENSMUSP00000033040,10090.ENSMUSP00000078337,10090.ENSMUSP00000101082	Rab8a,Cdk4,Pak1,Apc,Sirt1
GO:0034329	Cell junction assembly	5	228	1.3	0.00028	10090.ENSMUSP00000007959,10090.ENSMUSP00000023467,10090.ENSMUSP00000054634,10090.ENSMUSP00000098066,10090.ENSMUSP00000106750	Rhoa,Pak2,Cdc42,Actb,Ptk2b
GO:0010632	Regulation of epithelial cell migration	5	232	1.3	0.00029	10090.ENSMUSP00000007959,10090.ENSMUSP00000021530,10090.ENSMUSP00000055862,10090.ENSMUSP00000101082,10090.ENSMUSP00000106750	Rhoa,Hif1a,Arf6,Sirt1,Ptk2b
GO:0071375	Cellular response to peptide hormone stimulus	5	238	1.29	0.00033	10090.ENSMUSP00000003121,10090.ENSMUSP00000006911,10090.ENSMUSP00000033040,10090.ENSMUSP00000078337,10090.ENSMUSP00000097547	Rab8a,Cdk4,Pak1,Apc,Fyn
GO:0097305	Response to alcohol	5	252	1.26	0.00041	10090.ENSMUSP00000006911,10090.ENSMUSP00000007959,10090.ENSMUSP00000097547,10090.ENSMUSP00000101082,10090.ENSMUSP00000106750	Cdk4,Rhoa,Fyn,Sirt1,Ptk2b
GO:0045926	Negative regulation of growth	5	262	1.24	0.00047	10090.ENSMUSP00000019911,10090.ENSMUSP00000021530,10090.ENSMUSP00000033040,10090.ENSMUSP00000078337,10090.ENSMUSP00000101082	Hdac2,Hif1a,Pak1,Apc,Sirt1
GO:1901987	Regulation of cell cycle phase transition	5	287	1.2	0.00069	10090.ENSMUSP00000006911,10090.ENSMUSP00000037126,10090.ENSMUSP00000046003,10090.ENSMUSP00000078337,10090.ENSMUSP00000114203	Cdk4,Bub1b,Cdc14b,Apc,Fzr1
GO:0001666	Response to hypoxia	5	294	1.19	0.00076	10090.ENSMUSP00000007959,10090.ENSMUSP00000021530,10090.ENSMUSP00000033040,10090.ENSMUSP00000101082,10090.ENSMUSP00000106750	Rhoa,Hif1a,Pak1,Sirt1,Ptk2b
GO:0045765	Regulation of angiogenesis	5	313	1.17	0.00100	10090.ENSMUSP00000007959,10090.ENSMUSP00000021530,10090.ENSMUSP00000040486,10090.ENSMUSP00000101082,10090.ENSMUSP00000106750	Rhoa,Hif1a,Pak4,Sirt1,Ptk2b
GO:0071902	Positive regulation of protein serine/threonine kinase activity	5	321	1.16	0.0011	10090.ENSMUSP00000004565,10090.ENSMUSP00000007959,10090.ENSMUSP00000033040,10090.ENSMUSP00000101082,10090.ENSMUSP00000106750	Ralb,Rhoa,Pak1,Sirt1,Ptk2b
GO:1903829	Positive regulation of cellular protein localization	5	322	1.15	0.0011	10090.ENSMUSP00000033040,10090.ENSMUSP00000054634,10090.ENSMUSP00000055862,10090.ENSMUSP00000078337,10090.ENSMUSP00000097547	Pak1,Cdc42,Arf6,Apc,Fyn
GO:0043010	Camera-type eye development	5	355	1.11	0.0016	10090.ENSMUSP00000006911,10090.ENSMUSP00000019911,10090.ENSMUSP00000021530,10090.ENSMUSP00000078337,10090.ENSMUSP00000114203	Cdk4,Hdac2,Hif1a,Apc,Fzr1
GO:0007169	Transmembrane receptor protein tyrosine kinase signaling pathway	5	364	1.1	0.0018	10090.ENSMUSP00000028238,10090.ENSMUSP00000033040,10090.ENSMUSP00000078337,10090.ENSMUSP00000097547,10090.ENSMUSP00000106750	Rab14,Pak1,Apc,Fyn,Ptk2b
GO:0010976	Positive regulation of neuron projection development	5	366	1.1	0.0018	10090.ENSMUSP00000015137,10090.ENSMUSP00000033040,10090.ENSMUSP00000097547,10090.ENSMUSP00000101082,10090.ENSMUSP00000106750	Limk1,Pak1,Fyn,Sirt1,Ptk2b
GO:0010721	Negative regulation of cell development	5	384	1.08	0.0022	10090.ENSMUSP00000007959,10090.ENSMUSP00000019911,10090.ENSMUSP00000030191,10090.ENSMUSP00000033040,10090.ENSMUSP00000055862	Rhoa,Hdac2,Npr2,Pak1,Arf6
GO:0031331	Positive regulation of cellular catabolic process	5	389	1.07	0.0023	10090.ENSMUSP00000004565,10090.ENSMUSP00000021530,10090.ENSMUSP00000101082,10090.ENSMUSP00000106750,10090.ENSMUSP00000114203	Ralb,Hif1a,Sirt1,Ptk2b,Fzr1
GO:0051098	Regulation of binding	5	391	1.07	0.0024	10090.ENSMUSP00000004565,10090.ENSMUSP00000019911,10090.ENSMUSP00000054634,10090.ENSMUSP00000098066,10090.ENSMUSP00000101082	Ralb,Hdac2,Cdc42,Actb,Sirt1
GO:0006979	Response to oxidative stress	5	395	1.07	0.0025	10090.ENSMUSP00000019911,10090.ENSMUSP00000021530,10090.ENSMUSP00000097547,10090.ENSMUSP00000101082,10090.ENSMUSP00000106750	Hdac2,Hif1a,Fyn,Sirt1,Ptk2b
GO:0008015	Blood circulation	5	400	1.06	0.0026	10090.ENSMUSP00000007959,10090.ENSMUSP00000021530,10090.ENSMUSP00000038749,10090.ENSMUSP00000054634,10090.ENSMUSP00000101082	Rhoa,Hif1a,Pde3a,Cdc42,Sirt1
GO:2001233	Regulation of apoptotic signaling pathway	5	412	1.05	0.0029	10090.ENSMUSP00000019911,10090.ENSMUSP00000021530,10090.ENSMUSP00000023467,10090.ENSMUSP00000097547,10090.ENSMUSP00000101082	Hdac2,Hif1a,Pak2,Fyn,Sirt1
GO:0030900	Forebrain development	5	438	1.02	0.0036	10090.ENSMUSP00000007959,10090.ENSMUSP00000019911,10090.ENSMUSP00000021530,10090.ENSMUSP00000033040,10090.ENSMUSP00000097547	Rhoa,Hdac2,Hif1a,Pak1,Fyn
GO:0048667	Cell morphogenesis involved in neuron differentiation	5	440	1.02	0.0037	10090.ENSMUSP00000003121,10090.ENSMUSP00000054634,10090.ENSMUSP00000078337,10090.ENSMUSP00000097547,10090.ENSMUSP00000098066	Rab8a,Cdc42,Apc,Fyn,Actb
GO:0071363	Cellular response to growth factor stimulus	5	459	1.0	0.0043	10090.ENSMUSP00000028238,10090.ENSMUSP00000038749,10090.ENSMUSP00000055862,10090.ENSMUSP00000097547,10090.ENSMUSP00000101082	Rab14,Pde3a,Arf6,Fyn,Sirt1
GO:0002009	Morphogenesis of an epithelium	5	520	0.95	0.0070	10090.ENSMUSP00000007959,10090.ENSMUSP00000021530,10090.ENSMUSP00000033040,10090.ENSMUSP00000054634,10090.ENSMUSP00000098066	Rhoa,Hif1a,Pak1,Cdc42,Actb
GO:0000278	Mitotic cell cycle	5	527	0.94	0.0074	10090.ENSMUSP00000006911,10090.ENSMUSP00000007959,10090.ENSMUSP00000037126,10090.ENSMUSP00000046003,10090.ENSMUSP00000078337	Cdk4,Rhoa,Bub1b,Cdc14b,Apc
GO:0022604	Regulation of cell morphogenesis	5	528	0.94	0.0074	10090.ENSMUSP00000015137,10090.ENSMUSP00000033040,10090.ENSMUSP00000054634,10090.ENSMUSP00000097547,10090.ENSMUSP00000106750	Limk1,Pak1,Cdc42,Fyn,Ptk2b
GO:0030855	Epithelial cell differentiation	5	540	0.93	0.0081	10090.ENSMUSP00000007959,10090.ENSMUSP00000019911,10090.ENSMUSP00000021530,10090.ENSMUSP00000054634,10090.ENSMUSP00000114203	Rhoa,Hdac2,Hif1a,Cdc42,Fzr1
GO:0044057	Regulation of system process	5	602	0.88	0.0122	10090.ENSMUSP00000007959,10090.ENSMUSP00000021530,10090.ENSMUSP00000033040,10090.ENSMUSP00000101082,10090.ENSMUSP00000106750	Rhoa,Hif1a,Pak1,Sirt1,Ptk2b
GO:0030097	Hemopoiesis	5	637	0.86	0.0151	10090.ENSMUSP00000007959,10090.ENSMUSP00000021530,10090.ENSMUSP00000078337,10090.ENSMUSP00000101082,10090.ENSMUSP00000106750	Rhoa,Hif1a,Apc,Sirt1,Ptk2b
GO:0006974	Cellular response to dna damage stimulus	5	667	0.84	0.0179	10090.ENSMUSP00000033040,10090.ENSMUSP00000046003,10090.ENSMUSP00000078337,10090.ENSMUSP00000101082,10090.ENSMUSP00000114203	Pak1,Cdc14b,Apc,Sirt1,Fzr1
GO:1903530	Regulation of secretion by cell	5	713	0.81	0.0227	10090.ENSMUSP00000003121,10090.ENSMUSP00000004565,10090.ENSMUSP00000021530,10090.ENSMUSP00000055862,10090.ENSMUSP00000101082	Rab8a,Ralb,Hif1a,Arf6,Sirt1
GO:0007017	Microtubule-based process	5	722	0.8	0.0237	10090.ENSMUSP00000007959,10090.ENSMUSP00000021530,10090.ENSMUSP00000046003,10090.ENSMUSP00000054634,10090.ENSMUSP00000078337	Rhoa,Hif1a,Cdc14b,Cdc42,Apc
GO:0043086	Negative regulation of catalytic activity	5	776	0.77	0.0304	10090.ENSMUSP00000015137,10090.ENSMUSP00000023467,10090.ENSMUSP00000078337,10090.ENSMUSP00000098066,10090.ENSMUSP00000101082	Limk1,Pak2,Apc,Actb,Sirt1
GO:0022402	Cell cycle process	5	784	0.77	0.0315	10090.ENSMUSP00000006911,10090.ENSMUSP00000007959,10090.ENSMUSP00000037126,10090.ENSMUSP00000046003,10090.ENSMUSP00000078337	Cdk4,Rhoa,Bub1b,Cdc14b,Apc
GO:0002684	Positive regulation of immune system process	5	815	0.75	0.0359	10090.ENSMUSP00000007959,10090.ENSMUSP00000021530,10090.ENSMUSP00000097547,10090.ENSMUSP00000101082,10090.ENSMUSP00000106750	Rhoa,Hif1a,Fyn,Sirt1,Ptk2b
GO:0018193	Peptidyl-amino acid modification	5	823	0.75	0.0371	10090.ENSMUSP00000019911,10090.ENSMUSP00000023467,10090.ENSMUSP00000097547,10090.ENSMUSP00000101082,10090.ENSMUSP00000106750	Hdac2,Pak2,Fyn,Sirt1,Ptk2b
GO:0060996	Dendritic spine development	4	36	2.01	1.09e-05	10090.ENSMUSP00000023467,10090.ENSMUSP00000033040,10090.ENSMUSP00000040486,10090.ENSMUSP00000054634	Pak2,Pak1,Pak4,Cdc42
GO:0051496	Positive regulation of stress fiber assembly	4	57	1.81	4.92e-05	10090.ENSMUSP00000007959,10090.ENSMUSP00000015137,10090.ENSMUSP00000033040,10090.ENSMUSP00000054634	Rhoa,Limk1,Pak1,Cdc42
GO:2000378	Negative regulation of reactive oxygen species metabolic process	4	69	1.73	8.49e-05	10090.ENSMUSP00000007959,10090.ENSMUSP00000021530,10090.ENSMUSP00000097547,10090.ENSMUSP00000101082	Rhoa,Hif1a,Fyn,Sirt1
GO:0055021	Regulation of cardiac muscle tissue growth	4	74	1.7	0.00011	10090.ENSMUSP00000019911,10090.ENSMUSP00000033040,10090.ENSMUSP00000078337,10090.ENSMUSP00000101082	Hdac2,Pak1,Apc,Sirt1
GO:1903426	Regulation of reactive oxygen species biosynthetic process	4	104	1.55	0.00032	10090.ENSMUSP00000007959,10090.ENSMUSP00000097547,10090.ENSMUSP00000101082,10090.ENSMUSP00000106750	Rhoa,Fyn,Sirt1,Ptk2b
GO:0051781	Positive regulation of cell division	4	113	1.51	0.00041	10090.ENSMUSP00000007959,10090.ENSMUSP00000046003,10090.ENSMUSP00000054634,10090.ENSMUSP00000078337	Rhoa,Cdc14b,Cdc42,Apc
GO:0031098	Stress-activated protein kinase signaling cascade	4	121	1.48	0.00051	10090.ENSMUSP00000007959,10090.ENSMUSP00000023467,10090.ENSMUSP00000033040,10090.ENSMUSP00000040486	Rhoa,Pak2,Pak1,Pak4
GO:0042542	Response to hydrogen peroxide	4	128	1.46	0.00061	10090.ENSMUSP00000019911,10090.ENSMUSP00000097547,10090.ENSMUSP00000101082,10090.ENSMUSP00000106750	Hdac2,Fyn,Sirt1,Ptk2b
GO:0030010	Establishment of cell polarity	4	129	1.45	0.00063	10090.ENSMUSP00000007959,10090.ENSMUSP00000033040,10090.ENSMUSP00000054634,10090.ENSMUSP00000055862	Rhoa,Pak1,Cdc42,Arf6
GO:0045471	Response to ethanol	4	135	1.43	0.00073	10090.ENSMUSP00000007959,10090.ENSMUSP00000097547,10090.ENSMUSP00000101082,10090.ENSMUSP00000106750	Rhoa,Fyn,Sirt1,Ptk2b
GO:1901988	Negative regulation of cell cycle phase transition	4	141	1.42	0.00085	10090.ENSMUSP00000037126,10090.ENSMUSP00000046003,10090.ENSMUSP00000078337,10090.ENSMUSP00000114203	Bub1b,Cdc14b,Apc,Fzr1
GO:0000075	Cell cycle checkpoint	4	152	1.38	0.0011	10090.ENSMUSP00000037126,10090.ENSMUSP00000046003,10090.ENSMUSP00000078337,10090.ENSMUSP00000114203	Bub1b,Cdc14b,Apc,Fzr1
GO:0010634	Positive regulation of epithelial cell migration	4	152	1.38	0.0011	10090.ENSMUSP00000021530,10090.ENSMUSP00000055862,10090.ENSMUSP00000101082,10090.ENSMUSP00000106750	Hif1a,Arf6,Sirt1,Ptk2b
GO:0032869	Cellular response to insulin stimulus	4	157	1.37	0.0012	10090.ENSMUSP00000003121,10090.ENSMUSP00000006911,10090.ENSMUSP00000033040,10090.ENSMUSP00000078337	Rab8a,Cdk4,Pak1,Apc
GO:0045216	Cell-cell junction organization	4	157	1.37	0.0012	10090.ENSMUSP00000007959,10090.ENSMUSP00000023467,10090.ENSMUSP00000054634,10090.ENSMUSP00000098066	Rhoa,Pak2,Cdc42,Actb
GO:0007088	Regulation of mitotic nuclear division	4	161	1.36	0.0013	10090.ENSMUSP00000037126,10090.ENSMUSP00000046003,10090.ENSMUSP00000054634,10090.ENSMUSP00000078337	Bub1b,Cdc14b,Cdc42,Apc
GO:0010594	Regulation of endothelial cell migration	4	166	1.35	0.0014	10090.ENSMUSP00000007959,10090.ENSMUSP00000021530,10090.ENSMUSP00000101082,10090.ENSMUSP00000106750	Rhoa,Hif1a,Sirt1,Ptk2b
GO:0051100	Negative regulation of binding	4	171	1.33	0.0016	10090.ENSMUSP00000004565,10090.ENSMUSP00000019911,10090.ENSMUSP00000098066,10090.ENSMUSP00000101082	Ralb,Hdac2,Actb,Sirt1
GO:0045766	Positive regulation of angiogenesis	4	181	1.31	0.0019	10090.ENSMUSP00000021530,10090.ENSMUSP00000040486,10090.ENSMUSP00000101082,10090.ENSMUSP00000106750	Hif1a,Pak4,Sirt1,Ptk2b
GO:0023014	Signal transduction by protein phosphorylation	4	194	1.28	0.0024	10090.ENSMUSP00000023467,10090.ENSMUSP00000033040,10090.ENSMUSP00000040486,10090.ENSMUSP00000106750	Pak2,Pak1,Pak4,Ptk2b
GO:0046777	Protein autophosphorylation	4	200	1.26	0.0026	10090.ENSMUSP00000023467,10090.ENSMUSP00000033040,10090.ENSMUSP00000097547,10090.ENSMUSP00000106750	Pak2,Pak1,Fyn,Ptk2b
GO:0050731	Positive regulation of peptidyl-tyrosine phosphorylation	4	200	1.26	0.0026	10090.ENSMUSP00000019911,10090.ENSMUSP00000023467,10090.ENSMUSP00000097547,10090.ENSMUSP00000106750	Hdac2,Pak2,Fyn,Ptk2b
GO:1905475	Regulation of protein localization to membrane	4	199	1.27	0.0026	10090.ENSMUSP00000033040,10090.ENSMUSP00000055862,10090.ENSMUSP00000097547,10090.ENSMUSP00000098066	Pak1,Arf6,Fyn,Actb
GO:0003018	Vascular process in circulatory system	4	204	1.26	0.0027	10090.ENSMUSP00000007959,10090.ENSMUSP00000021530,10090.ENSMUSP00000038749,10090.ENSMUSP00000101082	Rhoa,Hif1a,Pde3a,Sirt1
GO:0031396	Regulation of protein ubiquitination	4	208	1.25	0.0029	10090.ENSMUSP00000015137,10090.ENSMUSP00000046003,10090.ENSMUSP00000097547,10090.ENSMUSP00000114203	Limk1,Cdc14b,Fyn,Fzr1
GO:0008361	Regulation of cell size	4	212	1.24	0.0031	10090.ENSMUSP00000006911,10090.ENSMUSP00000007959,10090.ENSMUSP00000015137,10090.ENSMUSP00000033040	Cdk4,Rhoa,Limk1,Pak1
GO:0016197	Endosomal transport	4	212	1.24	0.0031	10090.ENSMUSP00000003121,10090.ENSMUSP00000028238,10090.ENSMUSP00000054634,10090.ENSMUSP00000055862	Rab8a,Rab14,Cdc42,Arf6
GO:0031345	Negative regulation of cell projection organization	4	212	1.24	0.0031	10090.ENSMUSP00000007959,10090.ENSMUSP00000019911,10090.ENSMUSP00000055862,10090.ENSMUSP00000097547	Rhoa,Hdac2,Arf6,Fyn
GO:0071695	Anatomical structure maturation	4	218	1.23	0.0034	10090.ENSMUSP00000007959,10090.ENSMUSP00000021530,10090.ENSMUSP00000038749,10090.ENSMUSP00000106750	Rhoa,Hif1a,Pde3a,Ptk2b
GO:2001234	Negative regulation of apoptotic signaling pathway	4	233	1.2	0.0042	10090.ENSMUSP00000019911,10090.ENSMUSP00000021530,10090.ENSMUSP00000097547,10090.ENSMUSP00000101082	Hdac2,Hif1a,Fyn,Sirt1
GO:2000116	Regulation of cysteine-type endopeptidase activity	4	241	1.18	0.0046	10090.ENSMUSP00000007959,10090.ENSMUSP00000023467,10090.ENSMUSP00000097547,10090.ENSMUSP00000101082	Rhoa,Pak2,Fyn,Sirt1
GO:0090068	Positive regulation of cell cycle process	4	252	1.16	0.0053	10090.ENSMUSP00000006911,10090.ENSMUSP00000007959,10090.ENSMUSP00000046003,10090.ENSMUSP00000054634	Cdk4,Rhoa,Cdc14b,Cdc42
GO:1901990	Regulation of mitotic cell cycle phase transition	4	255	1.16	0.0055	10090.ENSMUSP00000006911,10090.ENSMUSP00000037126,10090.ENSMUSP00000046003,10090.ENSMUSP00000078337	Cdk4,Bub1b,Cdc14b,Apc
GO:0010506	Regulation of autophagy	4	257	1.16	0.0057	10090.ENSMUSP00000003121,10090.ENSMUSP00000004565,10090.ENSMUSP00000021530,10090.ENSMUSP00000101082	Rab8a,Ralb,Hif1a,Sirt1
GO:0051348	Negative regulation of transferase activity	4	271	1.13	0.0067	10090.ENSMUSP00000015137,10090.ENSMUSP00000078337,10090.ENSMUSP00000098066,10090.ENSMUSP00000101082	Limk1,Apc,Actb,Sirt1
GO:0050807	Regulation of synapse organization	4	275	1.13	0.0070	10090.ENSMUSP00000007959,10090.ENSMUSP00000054634,10090.ENSMUSP00000055862,10090.ENSMUSP00000097547	Rhoa,Cdc42,Arf6,Fyn
GO:0050808	Synapse organization	4	303	1.08	0.0095	10090.ENSMUSP00000033040,10090.ENSMUSP00000054634,10090.ENSMUSP00000055862,10090.ENSMUSP00000098066	Pak1,Cdc42,Arf6,Actb
GO:0032147	Activation of protein kinase activity	4	321	1.06	0.0115	10090.ENSMUSP00000023467,10090.ENSMUSP00000033040,10090.ENSMUSP00000040486,10090.ENSMUSP00000106750	Pak2,Pak1,Pak4,Ptk2b
GO:0001525	Angiogenesis	4	325	1.05	0.0118	10090.ENSMUSP00000021530,10090.ENSMUSP00000054634,10090.ENSMUSP00000101082,10090.ENSMUSP00000106750	Hif1a,Cdc42,Sirt1,Ptk2b
GO:0120031	Plasma membrane bounded cell projection assembly	4	357	1.01	0.0157	10090.ENSMUSP00000003121,10090.ENSMUSP00000046003,10090.ENSMUSP00000054634,10090.ENSMUSP00000055862	Rab8a,Cdc14b,Cdc42,Arf6
GO:0062012	Regulation of small molecule metabolic process	4	360	1.01	0.0161	10090.ENSMUSP00000021530,10090.ENSMUSP00000078337,10090.ENSMUSP00000101082,10090.ENSMUSP00000106750	Hif1a,Apc,Sirt1,Ptk2b
GO:0002521	Leukocyte differentiation	4	362	1.01	0.0164	10090.ENSMUSP00000007959,10090.ENSMUSP00000078337,10090.ENSMUSP00000101082,10090.ENSMUSP00000106750	Rhoa,Apc,Sirt1,Ptk2b
GO:0019216	Regulation of lipid metabolic process	4	377	0.99	0.0185	10090.ENSMUSP00000006911,10090.ENSMUSP00000054634,10090.ENSMUSP00000101082,10090.ENSMUSP00000106750	Cdk4,Cdc42,Sirt1,Ptk2b
GO:0006417	Regulation of translation	4	386	0.98	0.0200	10090.ENSMUSP00000006911,10090.ENSMUSP00000007959,10090.ENSMUSP00000040486,10090.ENSMUSP00000106750	Cdk4,Rhoa,Pak4,Ptk2b
GO:0010639	Negative regulation of organelle organization	4	388	0.98	0.0201	10090.ENSMUSP00000023467,10090.ENSMUSP00000037126,10090.ENSMUSP00000078337,10090.ENSMUSP00000101082	Pak2,Bub1b,Apc,Sirt1
GO:1903706	Regulation of hemopoiesis	4	403	0.96	0.0227	10090.ENSMUSP00000007959,10090.ENSMUSP00000021530,10090.ENSMUSP00000078337,10090.ENSMUSP00000106750	Rhoa,Hif1a,Apc,Ptk2b
GO:0042176	Regulation of protein catabolic process	4	409	0.95	0.0236	10090.ENSMUSP00000078337,10090.ENSMUSP00000097547,10090.ENSMUSP00000106750,10090.ENSMUSP00000114203	Apc,Fyn,Ptk2b,Fzr1
GO:0046649	Lymphocyte activation	4	410	0.95	0.0237	10090.ENSMUSP00000007959,10090.ENSMUSP00000078337,10090.ENSMUSP00000097547,10090.ENSMUSP00000106750	Rhoa,Apc,Fyn,Ptk2b
GO:0045785	Positive regulation of cell adhesion	4	425	0.94	0.0263	10090.ENSMUSP00000007959,10090.ENSMUSP00000054634,10090.ENSMUSP00000078337,10090.ENSMUSP00000106750	Rhoa,Cdc42,Apc,Ptk2b
GO:1903047	Mitotic cell cycle process	4	454	0.91	0.0316	10090.ENSMUSP00000006911,10090.ENSMUSP00000007959,10090.ENSMUSP00000037126,10090.ENSMUSP00000078337	Cdk4,Rhoa,Bub1b,Apc
GO:0042326	Negative regulation of phosphorylation	4	464	0.9	0.0338	10090.ENSMUSP00000007959,10090.ENSMUSP00000078337,10090.ENSMUSP00000098066,10090.ENSMUSP00000101082	Rhoa,Apc,Actb,Sirt1
GO:0097435	Supramolecular fiber organization	4	469	0.89	0.0346	10090.ENSMUSP00000007959,10090.ENSMUSP00000054634,10090.ENSMUSP00000078337,10090.ENSMUSP00000106750	Rhoa,Cdc42,Apc,Ptk2b
GO:0048732	Gland development	4	493	0.87	0.0395	10090.ENSMUSP00000021530,10090.ENSMUSP00000054634,10090.ENSMUSP00000055862,10090.ENSMUSP00000078337	Hif1a,Cdc42,Arf6,Apc
GO:0046903	Secretion	4	512	0.86	0.0437	10090.ENSMUSP00000003121,10090.ENSMUSP00000021530,10090.ENSMUSP00000028238,10090.ENSMUSP00000033040	Rab8a,Hif1a,Rab14,Pak1
GO:0050804	Modulation of chemical synaptic transmission	4	521	0.85	0.0461	10090.ENSMUSP00000003121,10090.ENSMUSP00000033040,10090.ENSMUSP00000097547,10090.ENSMUSP00000106750	Rab8a,Pak1,Fyn,Ptk2b
GO:0055022	Negative regulation of cardiac muscle tissue growth	3	30	1.96	0.00035	10090.ENSMUSP00000019911,10090.ENSMUSP00000033040,10090.ENSMUSP00000078337	Hdac2,Pak1,Apc
GO:0090162	Establishment of epithelial cell polarity	3	34	1.91	0.00047	10090.ENSMUSP00000007959,10090.ENSMUSP00000054634,10090.ENSMUSP00000055862	Rhoa,Cdc42,Arf6
GO:0032467	Positive regulation of cytokinesis	3	35	1.9	0.00050	10090.ENSMUSP00000007959,10090.ENSMUSP00000046003,10090.ENSMUSP00000054634	Rhoa,Cdc14b,Cdc42
GO:1903427	Negative regulation of reactive oxygen species biosynthetic process	3	37	1.87	0.00057	10090.ENSMUSP00000007959,10090.ENSMUSP00000097547,10090.ENSMUSP00000101082	Rhoa,Fyn,Sirt1
GO:0034332	Adherens junction organization	3	48	1.76	0.0011	10090.ENSMUSP00000023467,10090.ENSMUSP00000054634,10090.ENSMUSP00000098066	Pak2,Cdc42,Actb
GO:0001738	Morphogenesis of a polarized epithelium	3	52	1.72	0.0013	10090.ENSMUSP00000007959,10090.ENSMUSP00000054634,10090.ENSMUSP00000098066	Rhoa,Cdc42,Actb
GO:0051438	Regulation of ubiquitin-protein transferase activity	3	51	1.73	0.0013	10090.ENSMUSP00000015137,10090.ENSMUSP00000046003,10090.ENSMUSP00000114203	Limk1,Cdc14b,Fzr1
GO:1903202	Negative regulation of oxidative stress-induced cell death	3	52	1.72	0.0013	10090.ENSMUSP00000021530,10090.ENSMUSP00000097547,10090.ENSMUSP00000101082	Hif1a,Fyn,Sirt1
GO:0051445	Regulation of meiotic cell cycle	3	58	1.68	0.0017	10090.ENSMUSP00000030191,10090.ENSMUSP00000038749,10090.ENSMUSP00000114203	Npr2,Pde3a,Fzr1
GO:0016239	Positive regulation of macroautophagy	3	66	1.62	0.0023	10090.ENSMUSP00000004565,10090.ENSMUSP00000021530,10090.ENSMUSP00000101082	Ralb,Hif1a,Sirt1
GO:0043954	Cellular component maintenance	3	69	1.6	0.0026	10090.ENSMUSP00000019911,10090.ENSMUSP00000055862,10090.ENSMUSP00000101082	Hdac2,Arf6,Sirt1
GO:0046626	Regulation of insulin receptor signaling pathway	3	73	1.58	0.0029	10090.ENSMUSP00000006911,10090.ENSMUSP00000033040,10090.ENSMUSP00000101082	Cdk4,Pak1,Sirt1
GO:0007229	Integrin-mediated signaling pathway	3	79	1.54	0.0035	10090.ENSMUSP00000007959,10090.ENSMUSP00000054634,10090.ENSMUSP00000106750	Rhoa,Cdc42,Ptk2b
GO:0033143	Regulation of intracellular steroid hormone receptor signaling pathway	3	79	1.54	0.0035	10090.ENSMUSP00000007959,10090.ENSMUSP00000033040,10090.ENSMUSP00000101082	Rhoa,Pak1,Sirt1
GO:0043900	Regulation of multi-organism process	3	86	1.51	0.0043	10090.ENSMUSP00000019911,10090.ENSMUSP00000030191,10090.ENSMUSP00000038749	Hdac2,Npr2,Pde3a
GO:0030838	Positive regulation of actin filament polymerization	3	87	1.5	0.0044	10090.ENSMUSP00000007959,10090.ENSMUSP00000055862,10090.ENSMUSP00000106750	Rhoa,Arf6,Ptk2b
GO:0043535	Regulation of blood vessel endothelial cell migration	3	95	1.46	0.0054	10090.ENSMUSP00000007959,10090.ENSMUSP00000021530,10090.ENSMUSP00000101082	Rhoa,Hif1a,Sirt1
GO:2001243	Negative regulation of intrinsic apoptotic signaling pathway	3	95	1.46	0.0054	10090.ENSMUSP00000019911,10090.ENSMUSP00000021530,10090.ENSMUSP00000101082	Hdac2,Hif1a,Sirt1
GO:0046427	Positive regulation of receptor signaling pathway via jak-stat	3	96	1.46	0.0056	10090.ENSMUSP00000019911,10090.ENSMUSP00000097547,10090.ENSMUSP00000106750	Hdac2,Fyn,Ptk2b
GO:1902749	Regulation of cell cycle g2/m phase transition	3	99	1.44	0.0060	10090.ENSMUSP00000006911,10090.ENSMUSP00000046003,10090.ENSMUSP00000114203	Cdk4,Cdc14b,Fzr1
GO:0051983	Regulation of chromosome segregation	3	104	1.42	0.0068	10090.ENSMUSP00000037126,10090.ENSMUSP00000054634,10090.ENSMUSP00000078337	Bub1b,Cdc42,Apc
GO:0010595	Positive regulation of endothelial cell migration	3	105	1.42	0.0069	10090.ENSMUSP00000021530,10090.ENSMUSP00000101082,10090.ENSMUSP00000106750	Hif1a,Sirt1,Ptk2b
GO:0099173	Postsynapse organization	3	106	1.41	0.0070	10090.ENSMUSP00000054634,10090.ENSMUSP00000055862,10090.ENSMUSP00000098066	Cdc42,Arf6,Actb
GO:0007043	Cell-cell junction assembly	3	108	1.41	0.0074	10090.ENSMUSP00000007959,10090.ENSMUSP00000023467,10090.ENSMUSP00000098066	Rhoa,Pak2,Actb
GO:1905477	Positive regulation of protein localization to membrane	3	112	1.39	0.0081	10090.ENSMUSP00000033040,10090.ENSMUSP00000055862,10090.ENSMUSP00000097547	Pak1,Arf6,Fyn
GO:0043255	Regulation of carbohydrate biosynthetic process	3	114	1.38	0.0085	10090.ENSMUSP00000021530,10090.ENSMUSP00000101082,10090.ENSMUSP00000106750	Hif1a,Sirt1,Ptk2b
GO:0051153	Regulation of striated muscle cell differentiation	3	122	1.35	0.0100	10090.ENSMUSP00000019911,10090.ENSMUSP00000033040,10090.ENSMUSP00000101082	Hdac2,Pak1,Sirt1
GO:1901216	Positive regulation of neuron death	3	126	1.34	0.0108	10090.ENSMUSP00000007959,10090.ENSMUSP00000054634,10090.ENSMUSP00000097547	Rhoa,Cdc42,Fyn
GO:0045727	Positive regulation of translation	3	129	1.33	0.0114	10090.ENSMUSP00000006911,10090.ENSMUSP00000007959,10090.ENSMUSP00000106750	Cdk4,Rhoa,Ptk2b
GO:2001251	Negative regulation of chromosome organization	3	132	1.32	0.0120	10090.ENSMUSP00000037126,10090.ENSMUSP00000078337,10090.ENSMUSP00000101082	Bub1b,Apc,Sirt1
GO:0071560	Cellular response to transforming growth factor beta stimulus	3	136	1.31	0.0129	10090.ENSMUSP00000038749,10090.ENSMUSP00000097547,10090.ENSMUSP00000101082	Pde3a,Fyn,Sirt1
GO:0099003	Vesicle-mediated transport in synapse	3	137	1.3	0.0130	10090.ENSMUSP00000003121,10090.ENSMUSP00000055862,10090.ENSMUSP00000098066	Rab8a,Arf6,Actb
GO:0046330	Positive regulation of jnk cascade	3	142	1.29	0.0142	10090.ENSMUSP00000033040,10090.ENSMUSP00000054634,10090.ENSMUSP00000106750	Pak1,Cdc42,Ptk2b
GO:2001056	Positive regulation of cysteine-type endopeptidase activity	3	142	1.29	0.0142	10090.ENSMUSP00000007959,10090.ENSMUSP00000097547,10090.ENSMUSP00000101082	Rhoa,Fyn,Sirt1
GO:0007292	Female gamete generation	3	143	1.28	0.0143	10090.ENSMUSP00000038749,10090.ENSMUSP00000101082,10090.ENSMUSP00000106750	Pde3a,Sirt1,Ptk2b
GO:0044772	Mitotic cell cycle phase transition	3	147	1.27	0.0153	10090.ENSMUSP00000006911,10090.ENSMUSP00000037126,10090.ENSMUSP00000078337	Cdk4,Bub1b,Apc
GO:0008360	Regulation of cell shape	3	151	1.26	0.0163	10090.ENSMUSP00000054634,10090.ENSMUSP00000097547,10090.ENSMUSP00000106750	Cdc42,Fyn,Ptk2b
GO:0090316	Positive regulation of intracellular protein transport	3	153	1.26	0.0168	10090.ENSMUSP00000033040,10090.ENSMUSP00000054634,10090.ENSMUSP00000097547	Pak1,Cdc42,Fyn
GO:0007623	Circadian rhythm	3	161	1.23	0.0190	10090.ENSMUSP00000006911,10090.ENSMUSP00000019911,10090.ENSMUSP00000101082	Cdk4,Hdac2,Sirt1
GO:0097746	Regulation of blood vessel diameter	3	164	1.23	0.0200	10090.ENSMUSP00000007959,10090.ENSMUSP00000021530,10090.ENSMUSP00000101082	Rhoa,Hif1a,Sirt1
GO:0010675	Regulation of cellular carbohydrate metabolic process	3	166	1.22	0.0203	10090.ENSMUSP00000021530,10090.ENSMUSP00000101082,10090.ENSMUSP00000106750	Hif1a,Sirt1,Ptk2b
GO:0048469	Cell maturation	3	175	1.2	0.0229	10090.ENSMUSP00000021530,10090.ENSMUSP00000038749,10090.ENSMUSP00000106750	Hif1a,Pde3a,Ptk2b
GO:0010977	Negative regulation of neuron projection development	3	177	1.19	0.0236	10090.ENSMUSP00000007959,10090.ENSMUSP00000019911,10090.ENSMUSP00000055862	Rhoa,Hdac2,Arf6
GO:0001667	Ameboidal-type cell migration	3	180	1.19	0.0244	10090.ENSMUSP00000007959,10090.ENSMUSP00000021530,10090.ENSMUSP00000106750	Rhoa,Hif1a,Ptk2b
GO:0010770	Positive regulation of cell morphogenesis involved in differentiation	3	189	1.16	0.0271	10090.ENSMUSP00000015137,10090.ENSMUSP00000033040,10090.ENSMUSP00000054634	Limk1,Pak1,Cdc42
GO:0120032	Regulation of plasma membrane bounded cell projection assembly	3	192	1.16	0.0282	10090.ENSMUSP00000054634,10090.ENSMUSP00000055862,10090.ENSMUSP00000078337	Cdc42,Arf6,Apc
GO:0021543	Pallium development	3	193	1.15	0.0286	10090.ENSMUSP00000007959,10090.ENSMUSP00000019911,10090.ENSMUSP00000021530	Rhoa,Hdac2,Hif1a
GO:0050773	Regulation of dendrite development	3	193	1.15	0.0286	10090.ENSMUSP00000007959,10090.ENSMUSP00000019911,10090.ENSMUSP00000055862	Rhoa,Hdac2,Arf6
GO:0043122	Regulation of i-kappab kinase/nf-kappab signaling	3	194	1.15	0.0288	10090.ENSMUSP00000007959,10090.ENSMUSP00000097547,10090.ENSMUSP00000101082	Rhoa,Fyn,Sirt1
GO:0050714	Positive regulation of protein secretion	3	195	1.15	0.0289	10090.ENSMUSP00000021530,10090.ENSMUSP00000055862,10090.ENSMUSP00000101082	Hif1a,Arf6,Sirt1
GO:0070507	Regulation of microtubule cytoskeleton organization	3	202	1.13	0.0314	10090.ENSMUSP00000007959,10090.ENSMUSP00000033040,10090.ENSMUSP00000078337	Rhoa,Pak1,Apc
GO:1902115	Regulation of organelle assembly	3	206	1.13	0.0329	10090.ENSMUSP00000004565,10090.ENSMUSP00000007959,10090.ENSMUSP00000019911	Ralb,Rhoa,Hdac2
GO:0045637	Regulation of myeloid cell differentiation	3	211	1.12	0.0346	10090.ENSMUSP00000021530,10090.ENSMUSP00000078337,10090.ENSMUSP00000106750	Hif1a,Apc,Ptk2b
GO:0010810	Regulation of cell-substrate adhesion	3	213	1.11	0.0352	10090.ENSMUSP00000007959,10090.ENSMUSP00000054634,10090.ENSMUSP00000106750	Rhoa,Cdc42,Ptk2b
GO:0048639	Positive regulation of developmental growth	3	214	1.11	0.0356	10090.ENSMUSP00000015137,10090.ENSMUSP00000033040,10090.ENSMUSP00000101082	Limk1,Pak1,Sirt1
GO:0043281	Regulation of cysteine-type endopeptidase activity involved in apoptotic process	3	216	1.11	0.0363	10090.ENSMUSP00000007959,10090.ENSMUSP00000023467,10090.ENSMUSP00000101082	Rhoa,Pak2,Sirt1
GO:0045930	Negative regulation of mitotic cell cycle	3	218	1.1	0.0370	10090.ENSMUSP00000037126,10090.ENSMUSP00000046003,10090.ENSMUSP00000078337	Bub1b,Cdc14b,Apc
GO:0006469	Negative regulation of protein kinase activity	3	221	1.1	0.0381	10090.ENSMUSP00000078337,10090.ENSMUSP00000098066,10090.ENSMUSP00000101082	Apc,Actb,Sirt1
GO:0048167	Regulation of synaptic plasticity	3	221	1.1	0.0381	10090.ENSMUSP00000003121,10090.ENSMUSP00000033040,10090.ENSMUSP00000106750	Rab8a,Pak1,Ptk2b
GO:0009612	Response to mechanical stimulus	3	222	1.09	0.0384	10090.ENSMUSP00000007959,10090.ENSMUSP00000097547,10090.ENSMUSP00000106750	Rhoa,Fyn,Ptk2b
GO:0030278	Regulation of ossification	3	224	1.09	0.0391	10090.ENSMUSP00000021530,10090.ENSMUSP00000078337,10090.ENSMUSP00000106750	Hif1a,Apc,Ptk2b
GO:0034599	Cellular response to oxidative stress	3	230	1.08	0.0413	10090.ENSMUSP00000019911,10090.ENSMUSP00000021530,10090.ENSMUSP00000101082	Hdac2,Hif1a,Sirt1
GO:0043393	Regulation of protein binding	3	230	1.08	0.0413	10090.ENSMUSP00000004565,10090.ENSMUSP00000054634,10090.ENSMUSP00000098066	Ralb,Cdc42,Actb
GO:0045732	Positive regulation of protein catabolic process	3	234	1.07	0.0427	10090.ENSMUSP00000078337,10090.ENSMUSP00000106750,10090.ENSMUSP00000114203	Apc,Ptk2b,Fzr1
GO:1903522	Regulation of blood circulation	3	240	1.06	0.0452	10090.ENSMUSP00000007959,10090.ENSMUSP00000021530,10090.ENSMUSP00000101082	Rhoa,Hif1a,Sirt1
GO:0090257	Regulation of muscle system process	3	242	1.06	0.0461	10090.ENSMUSP00000007959,10090.ENSMUSP00000033040,10090.ENSMUSP00000101082	Rhoa,Pak1,Sirt1
GO:0007015	Actin filament organization	3	243	1.05	0.0463	10090.ENSMUSP00000007959,10090.ENSMUSP00000054634,10090.ENSMUSP00000106750	Rhoa,Cdc42,Ptk2b
GO:0070829	Heterochromatin maintenance	2	6	2.49	0.0014	10090.ENSMUSP00000019911,10090.ENSMUSP00000101082	Hdac2,Sirt1
GO:1904668	Positive regulation of ubiquitin protein ligase activity	2	7	2.42	0.0018	10090.ENSMUSP00000046003,10090.ENSMUSP00000114203	Cdc14b,Fzr1
GO:0007091	Metaphase/anaphase transition of mitotic cell cycle	2	9	2.31	0.0025	10090.ENSMUSP00000037126,10090.ENSMUSP00000078337	Bub1b,Apc
GO:0010870	Positive regulation of receptor biosynthetic process	2	12	2.19	0.0037	10090.ENSMUSP00000019911,10090.ENSMUSP00000021530	Hdac2,Hif1a
GO:0034333	Adherens junction assembly	2	12	2.19	0.0037	10090.ENSMUSP00000023467,10090.ENSMUSP00000098066	Pak2,Actb
GO:0060281	Regulation of oocyte development	2	12	2.19	0.0037	10090.ENSMUSP00000030191,10090.ENSMUSP00000038749	Npr2,Pde3a
GO:0072425	Signal transduction involved in g2 dna damage checkpoint	2	12	2.19	0.0037	10090.ENSMUSP00000046003,10090.ENSMUSP00000114203	Cdc14b,Fzr1
GO:0031274	Positive regulation of pseudopodium assembly	2	13	2.15	0.0042	10090.ENSMUSP00000054634,10090.ENSMUSP00000078337	Cdc42,Apc
GO:0045176	Apical protein localization	2	13	2.15	0.0042	10090.ENSMUSP00000028238,10090.ENSMUSP00000098066	Rab14,Actb
GO:0099159	Regulation of modification of postsynaptic structure	2	13	2.15	0.0042	10090.ENSMUSP00000007959,10090.ENSMUSP00000054634	Rhoa,Cdc42
GO:0051988	Regulation of attachment of spindle microtubules to kinetochore	2	14	2.12	0.0047	10090.ENSMUSP00000054634,10090.ENSMUSP00000078337	Cdc42,Apc
GO:0043149	Stress fiber assembly	2	15	2.09	0.0052	10090.ENSMUSP00000007959,10090.ENSMUSP00000106750	Rhoa,Ptk2b
GO:0010752	Regulation of cgmp-mediated signaling	2	16	2.06	0.0057	10090.ENSMUSP00000030191,10090.ENSMUSP00000106750	Npr2,Ptk2b
GO:0045198	Establishment of epithelial cell apical/basal polarity	2	17	2.03	0.0063	10090.ENSMUSP00000007959,10090.ENSMUSP00000054634	Rhoa,Cdc42
GO:1902176	Negative regulation of oxidative stress-induced intrinsic apoptotic signaling pathway	2	17	2.03	0.0063	10090.ENSMUSP00000021530,10090.ENSMUSP00000101082	Hif1a,Sirt1
GO:0030502	Negative regulation of bone mineralization	2	18	2.01	0.0069	10090.ENSMUSP00000021530,10090.ENSMUSP00000106750	Hif1a,Ptk2b
GO:0060044	Negative regulation of cardiac muscle cell proliferation	2	18	2.01	0.0069	10090.ENSMUSP00000019911,10090.ENSMUSP00000078337	Hdac2,Apc
GO:0045722	Positive regulation of gluconeogenesis	2	20	1.96	0.0081	10090.ENSMUSP00000021530,10090.ENSMUSP00000101082	Hif1a,Sirt1
GO:0001556	Oocyte maturation	2	21	1.94	0.0088	10090.ENSMUSP00000038749,10090.ENSMUSP00000106750	Pde3a,Ptk2b
GO:0046716	Muscle cell cellular homeostasis	2	21	1.94	0.0088	10090.ENSMUSP00000021530,10090.ENSMUSP00000078337	Hif1a,Apc
GO:0070932	Histone h3 deacetylation	2	21	1.94	0.0088	10090.ENSMUSP00000019911,10090.ENSMUSP00000101082	Hdac2,Sirt1
GO:0019934	cGMP-mediated signaling	2	22	1.92	0.0095	10090.ENSMUSP00000030191,10090.ENSMUSP00000038749	Npr2,Pde3a
GO:0007094	Mitotic spindle assembly checkpoint	2	23	1.9	0.0102	10090.ENSMUSP00000037126,10090.ENSMUSP00000078337	Bub1b,Apc
GO:2000757	Negative regulation of peptidyl-lysine acetylation	2	23	1.9	0.0102	10090.ENSMUSP00000019911,10090.ENSMUSP00000101082	Hdac2,Sirt1
GO:0046628	Positive regulation of insulin receptor signaling pathway	2	24	1.88	0.0108	10090.ENSMUSP00000033040,10090.ENSMUSP00000101082	Pak1,Sirt1
GO:0090344	Negative regulation of cell aging	2	25	1.87	0.0115	10090.ENSMUSP00000101082,10090.ENSMUSP00000114203	Sirt1,Fzr1
GO:0061050	Regulation of cell growth involved in cardiac muscle cell development	2	27	1.83	0.0129	10090.ENSMUSP00000033040,10090.ENSMUSP00000101082	Pak1,Sirt1
GO:1904030	Negative regulation of cyclin-dependent protein kinase activity	2	27	1.83	0.0129	10090.ENSMUSP00000078337,10090.ENSMUSP00000098066	Apc,Actb
GO:0031116	Positive regulation of microtubule polymerization	2	31	1.77	0.0159	10090.ENSMUSP00000033040,10090.ENSMUSP00000078337	Pak1,Apc
GO:0038083	Peptidyl-tyrosine autophosphorylation	2	33	1.75	0.0176	10090.ENSMUSP00000097547,10090.ENSMUSP00000106750	Fyn,Ptk2b
GO:0090314	Positive regulation of protein targeting to membrane	2	33	1.75	0.0176	10090.ENSMUSP00000033040,10090.ENSMUSP00000097547	Pak1,Fyn
GO:0043552	Positive regulation of phosphatidylinositol 3-kinase activity	2	34	1.73	0.0184	10090.ENSMUSP00000054634,10090.ENSMUSP00000106750	Cdc42,Ptk2b
GO:0040020	Regulation of meiotic nuclear division	2	37	1.7	0.0209	10090.ENSMUSP00000038749,10090.ENSMUSP00000114203	Pde3a,Fzr1
GO:2000171	Negative regulation of dendrite development	2	37	1.7	0.0209	10090.ENSMUSP00000019911,10090.ENSMUSP00000055862	Hdac2,Arf6
GO:2000249	Regulation of actin cytoskeleton reorganization	2	38	1.68	0.0219	10090.ENSMUSP00000054634,10090.ENSMUSP00000106750	Cdc42,Ptk2b
GO:0033144	Negative regulation of intracellular steroid hormone receptor signaling pathway	2	39	1.67	0.0227	10090.ENSMUSP00000007959,10090.ENSMUSP00000101082	Rhoa,Sirt1
GO:1904646	Cellular response to amyloid-beta	2	39	1.67	0.0227	10090.ENSMUSP00000097547,10090.ENSMUSP00000101082	Fyn,Sirt1
GO:0032456	Endocytic recycling	2	42	1.64	0.0253	10090.ENSMUSP00000028238,10090.ENSMUSP00000055862	Rab14,Arf6
GO:0035774	Positive regulation of insulin secretion involved in cellular response to glucose stimulus	2	42	1.64	0.0253	10090.ENSMUSP00000021530,10090.ENSMUSP00000101082	Hif1a,Sirt1
GO:0032007	Negative regulation of tor signaling	2	43	1.63	0.0263	10090.ENSMUSP00000021530,10090.ENSMUSP00000101082	Hif1a,Sirt1
GO:2000403	Positive regulation of lymphocyte migration	2	43	1.63	0.0263	10090.ENSMUSP00000007959,10090.ENSMUSP00000106750	Rhoa,Ptk2b
GO:0043902	Positive regulation of multi-organism process	2	45	1.61	0.0280	10090.ENSMUSP00000019911,10090.ENSMUSP00000038749	Hdac2,Pde3a
GO:0043124	Negative regulation of i-kappab kinase/nf-kappab signaling	2	46	1.6	0.0288	10090.ENSMUSP00000007959,10090.ENSMUSP00000101082	Rhoa,Sirt1
GO:0043392	Negative regulation of dna binding	2	51	1.56	0.0338	10090.ENSMUSP00000019911,10090.ENSMUSP00000101082	Hdac2,Sirt1
GO:0046677	Response to antibiotic	2	51	1.56	0.0338	10090.ENSMUSP00000019911,10090.ENSMUSP00000021530	Hdac2,Hif1a
GO:0048488	Synaptic vesicle endocytosis	2	51	1.56	0.0338	10090.ENSMUSP00000055862,10090.ENSMUSP00000098066	Arf6,Actb
GO:1902893	Regulation of pri-mirna transcription by rna polymerase ii	2	51	1.56	0.0338	10090.ENSMUSP00000019911,10090.ENSMUSP00000021530	Hdac2,Hif1a
GO:0090311	Regulation of protein deacetylation	2	52	1.55	0.0346	10090.ENSMUSP00000019911,10090.ENSMUSP00000101082	Hdac2,Sirt1
GO:0051489	Regulation of filopodium assembly	2	53	1.54	0.0356	10090.ENSMUSP00000054634,10090.ENSMUSP00000055862	Cdc42,Arf6
GO:0099024	Plasma membrane invagination	2	53	1.54	0.0356	10090.ENSMUSP00000007959,10090.ENSMUSP00000054634	Rhoa,Cdc42
GO:0007266	Rho protein signal transduction	2	54	1.53	0.0364	10090.ENSMUSP00000007959,10090.ENSMUSP00000054634	Rhoa,Cdc42
GO:1900449	Regulation of glutamate receptor signaling pathway	2	54	1.53	0.0364	10090.ENSMUSP00000097547,10090.ENSMUSP00000106750	Fyn,Ptk2b
GO:0030865	Cortical cytoskeleton organization	2	55	1.52	0.0374	10090.ENSMUSP00000054634,10090.ENSMUSP00000055862	Cdc42,Arf6
GO:0042531	Positive regulation of tyrosine phosphorylation of stat protein	2	56	1.52	0.0384	10090.ENSMUSP00000019911,10090.ENSMUSP00000097547	Hdac2,Fyn
GO:0043297	Apical junction assembly	2	56	1.52	0.0384	10090.ENSMUSP00000007959,10090.ENSMUSP00000023467	Rhoa,Pak2
GO:0045773	Positive regulation of axon extension	2	56	1.52	0.0384	10090.ENSMUSP00000015137,10090.ENSMUSP00000033040	Limk1,Pak1
GO:0010656	Negative regulation of muscle cell apoptotic process	2	58	1.5	0.0403	10090.ENSMUSP00000101082,10090.ENSMUSP00000106750	Sirt1,Ptk2b
GO:0043536	Positive regulation of blood vessel endothelial cell migration	2	58	1.5	0.0403	10090.ENSMUSP00000021530,10090.ENSMUSP00000101082	Hif1a,Sirt1
GO:0002040	Sprouting angiogenesis	2	59	1.49	0.0413	10090.ENSMUSP00000054634,10090.ENSMUSP00000106750	Cdc42,Ptk2b
GO:0043542	Endothelial cell migration	2	62	1.47	0.0442	10090.ENSMUSP00000007959,10090.ENSMUSP00000106750	Rhoa,Ptk2b
GO:0000281	Mitotic cytokinesis	2	65	1.45	0.0477	10090.ENSMUSP00000007959,10090.ENSMUSP00000078337	Rhoa,Apc
GO:0007589	Body fluid secretion	2	66	1.44	0.0489	10090.ENSMUSP00000021530,10090.ENSMUSP00000028238	Hif1a,Rab14
GO:0032482	Rab protein signal transduction	2	66	1.44	0.0489	10090.ENSMUSP00000003121,10090.ENSMUSP00000028238	Rab8a,Rab14
GO:0031122	Cytoplasmic microtubule organization	2	67	1.44	0.0500	10090.ENSMUSP00000007959,10090.ENSMUSP00000078337	Rhoa,Apc
GO:2000242	Negative regulation of reproductive process	2	67	1.44	0.0500	10090.ENSMUSP00000030191,10090.ENSMUSP00000078337	Npr2,Apc

## Sheet: FCs PROLIFERATION CCs EXPANSION
Supplementary Table S4. Association of genes and biological processes obtained with STRING analysis. Lines highlighted in green represent the most relevant biological processes associated with FCs proliferation and CCs expansion.
#term ID	term description	observed gene count	background gene count	strength	false discovery rate	matching proteins in your network (IDs)	matching proteins in your network (labels)
GO:0048523	Negative regulation of cellular process	23	4672	0.67	2.64e-13	10090.ENSMUSP00000000188,10090.ENSMUSP00000001547,10090.ENSMUSP00000007757,10090.ENSMUSP00000020171,10090.ENSMUSP00000020408,10090.ENSMUSP00000023673,10090.ENSMUSP00000025393,10090.ENSMUSP00000034187,10090.ENSMUSP00000034713,10090.ENSMUSP00000052648,10090.ENSMUSP00000055308,10090.ENSMUSP00000064536,10090.ENSMUSP00000069554,10090.ENSMUSP00000069616,10090.ENSMUSP00000072800,10090.ENSMUSP00000073720…	Ccnd2,Col1a1,Tgfbr1,Ctgf,Mdm2,Runx1,Smad4,Mmp2,Ldlr,Ar,Foxo1,Gja1,Yap1,Egr1,Cxcl12,Bmp4,Bmpr2,E2f1,Runx2,Erbb4,Cnot6l,Dnm2,Creb1
GO:0048522	Positive regulation of cellular process	23	5407	0.61	4.89e-12	10090.ENSMUSP00000000188,10090.ENSMUSP00000001547,10090.ENSMUSP00000007757,10090.ENSMUSP00000020171,10090.ENSMUSP00000020408,10090.ENSMUSP00000023673,10090.ENSMUSP00000025393,10090.ENSMUSP00000034187,10090.ENSMUSP00000034713,10090.ENSMUSP00000052648,10090.ENSMUSP00000055308,10090.ENSMUSP00000064536,10090.ENSMUSP00000069554,10090.ENSMUSP00000069616,10090.ENSMUSP00000072800,10090.ENSMUSP00000073720…	Ccnd2,Col1a1,Tgfbr1,Ctgf,Mdm2,Runx1,Smad4,Mmp2,Ldlr,Ar,Foxo1,Gja1,Yap1,Egr1,Cxcl12,Bmp4,Bmpr2,E2f1,Runx2,Erbb4,Cnot6l,Dnm2,Creb1
GO:0009987	Cellular process	23	13330	0.22	0.00037	10090.ENSMUSP00000000188,10090.ENSMUSP00000001547,10090.ENSMUSP00000007757,10090.ENSMUSP00000020171,10090.ENSMUSP00000020408,10090.ENSMUSP00000023673,10090.ENSMUSP00000025393,10090.ENSMUSP00000034187,10090.ENSMUSP00000034713,10090.ENSMUSP00000052648,10090.ENSMUSP00000055308,10090.ENSMUSP00000064536,10090.ENSMUSP00000069554,10090.ENSMUSP00000069616,10090.ENSMUSP00000072800,10090.ENSMUSP00000073720…	Ccnd2,Col1a1,Tgfbr1,Ctgf,Mdm2,Runx1,Smad4,Mmp2,Ldlr,Ar,Foxo1,Gja1,Yap1,Egr1,Cxcl12,Bmp4,Bmpr2,E2f1,Runx2,Erbb4,Cnot6l,Dnm2,Creb1
GO:0051716	Cellular response to stimulus	22	5497	0.58	2.55e-10	10090.ENSMUSP00000000188,10090.ENSMUSP00000001547,10090.ENSMUSP00000007757,10090.ENSMUSP00000020171,10090.ENSMUSP00000020408,10090.ENSMUSP00000023673,10090.ENSMUSP00000025393,10090.ENSMUSP00000034187,10090.ENSMUSP00000034713,10090.ENSMUSP00000052648,10090.ENSMUSP00000055308,10090.ENSMUSP00000064536,10090.ENSMUSP00000069554,10090.ENSMUSP00000069616,10090.ENSMUSP00000072800,10090.ENSMUSP00000073720…	Ccnd2,Col1a1,Tgfbr1,Ctgf,Mdm2,Runx1,Smad4,Mmp2,Ldlr,Ar,Foxo1,Gja1,Yap1,Egr1,Cxcl12,Bmp4,Bmpr2,E2f1,Runx2,Erbb4,Dnm2,Creb1
GO:0032501	Multicellular organismal process	22	6272	0.53	3.05e-09	10090.ENSMUSP00000000188,10090.ENSMUSP00000001547,10090.ENSMUSP00000007757,10090.ENSMUSP00000020171,10090.ENSMUSP00000020408,10090.ENSMUSP00000023673,10090.ENSMUSP00000025393,10090.ENSMUSP00000034187,10090.ENSMUSP00000034713,10090.ENSMUSP00000052648,10090.ENSMUSP00000055308,10090.ENSMUSP00000064536,10090.ENSMUSP00000069554,10090.ENSMUSP00000069616,10090.ENSMUSP00000072800,10090.ENSMUSP00000073720…	Ccnd2,Col1a1,Tgfbr1,Ctgf,Mdm2,Runx1,Smad4,Mmp2,Ldlr,Ar,Foxo1,Gja1,Yap1,Egr1,Cxcl12,Bmp4,Bmpr2,E2f1,Runx2,Erbb4,Dnm2,Creb1
GO:0071310	Cellular response to organic substance	21	1987	1.01	1.13e-16	10090.ENSMUSP00000001547,10090.ENSMUSP00000007757,10090.ENSMUSP00000020171,10090.ENSMUSP00000020408,10090.ENSMUSP00000023673,10090.ENSMUSP00000025393,10090.ENSMUSP00000034187,10090.ENSMUSP00000034713,10090.ENSMUSP00000052648,10090.ENSMUSP00000055308,10090.ENSMUSP00000064536,10090.ENSMUSP00000069554,10090.ENSMUSP00000069616,10090.ENSMUSP00000072800,10090.ENSMUSP00000073720,10090.ENSMUSP00000084701…	Col1a1,Tgfbr1,Ctgf,Mdm2,Runx1,Smad4,Mmp2,Ldlr,Ar,Foxo1,Gja1,Yap1,Egr1,Cxcl12,Bmp4,Bmpr2,E2f1,Runx2,Erbb4,Dnm2,Creb1
GO:0051173	Positive regulation of nitrogen compound metabolic process	21	3119	0.81	2.64e-13	10090.ENSMUSP00000000188,10090.ENSMUSP00000001547,10090.ENSMUSP00000007757,10090.ENSMUSP00000020171,10090.ENSMUSP00000020408,10090.ENSMUSP00000023673,10090.ENSMUSP00000025393,10090.ENSMUSP00000034713,10090.ENSMUSP00000052648,10090.ENSMUSP00000055308,10090.ENSMUSP00000064536,10090.ENSMUSP00000069554,10090.ENSMUSP00000069616,10090.ENSMUSP00000073720,10090.ENSMUSP00000084701,10090.ENSMUSP00000099434…	Ccnd2,Col1a1,Tgfbr1,Ctgf,Mdm2,Runx1,Smad4,Ldlr,Ar,Foxo1,Gja1,Yap1,Egr1,Bmp4,Bmpr2,E2f1,Runx2,Erbb4,Cnot6l,Dnm2,Creb1
GO:0051239	Regulation of multicellular organismal process	21	3205	0.8	3.49e-13	10090.ENSMUSP00000001547,10090.ENSMUSP00000007757,10090.ENSMUSP00000020171,10090.ENSMUSP00000020408,10090.ENSMUSP00000023673,10090.ENSMUSP00000025393,10090.ENSMUSP00000034187,10090.ENSMUSP00000034713,10090.ENSMUSP00000052648,10090.ENSMUSP00000055308,10090.ENSMUSP00000064536,10090.ENSMUSP00000069554,10090.ENSMUSP00000069616,10090.ENSMUSP00000072800,10090.ENSMUSP00000073720,10090.ENSMUSP00000084701…	Col1a1,Tgfbr1,Ctgf,Mdm2,Runx1,Smad4,Mmp2,Ldlr,Ar,Foxo1,Gja1,Yap1,Egr1,Cxcl12,Bmp4,Bmpr2,E2f1,Runx2,Erbb4,Dnm2,Creb1
GO:0030154	Cell differentiation	21	3674	0.74	4.59e-12	10090.ENSMUSP00000001547,10090.ENSMUSP00000007757,10090.ENSMUSP00000020171,10090.ENSMUSP00000020408,10090.ENSMUSP00000023673,10090.ENSMUSP00000025393,10090.ENSMUSP00000034187,10090.ENSMUSP00000034713,10090.ENSMUSP00000052648,10090.ENSMUSP00000055308,10090.ENSMUSP00000064536,10090.ENSMUSP00000069554,10090.ENSMUSP00000069616,10090.ENSMUSP00000072800,10090.ENSMUSP00000073720,10090.ENSMUSP00000084701…	Col1a1,Tgfbr1,Ctgf,Mdm2,Runx1,Smad4,Mmp2,Ldlr,Ar,Foxo1,Gja1,Yap1,Egr1,Cxcl12,Bmp4,Bmpr2,E2f1,Runx2,Erbb4,Dnm2,Creb1
GO:0048731	System development	21	4350	0.67	8.20e-11	10090.ENSMUSP00000001547,10090.ENSMUSP00000007757,10090.ENSMUSP00000020171,10090.ENSMUSP00000020408,10090.ENSMUSP00000023673,10090.ENSMUSP00000025393,10090.ENSMUSP00000034187,10090.ENSMUSP00000034713,10090.ENSMUSP00000052648,10090.ENSMUSP00000055308,10090.ENSMUSP00000064536,10090.ENSMUSP00000069554,10090.ENSMUSP00000069616,10090.ENSMUSP00000072800,10090.ENSMUSP00000073720,10090.ENSMUSP00000084701…	Col1a1,Tgfbr1,Ctgf,Mdm2,Runx1,Smad4,Mmp2,Ldlr,Ar,Foxo1,Gja1,Yap1,Egr1,Cxcl12,Bmp4,Bmpr2,E2f1,Runx2,Erbb4,Dnm2,Creb1
GO:0031323	Regulation of cellular metabolic process	21	5479	0.57	5.18e-09	10090.ENSMUSP00000000188,10090.ENSMUSP00000001547,10090.ENSMUSP00000007757,10090.ENSMUSP00000020171,10090.ENSMUSP00000020408,10090.ENSMUSP00000023673,10090.ENSMUSP00000025393,10090.ENSMUSP00000034713,10090.ENSMUSP00000052648,10090.ENSMUSP00000055308,10090.ENSMUSP00000064536,10090.ENSMUSP00000069554,10090.ENSMUSP00000069616,10090.ENSMUSP00000073720,10090.ENSMUSP00000084701,10090.ENSMUSP00000099434…	Ccnd2,Col1a1,Tgfbr1,Ctgf,Mdm2,Runx1,Smad4,Ldlr,Ar,Foxo1,Gja1,Yap1,Egr1,Bmp4,Bmpr2,E2f1,Runx2,Erbb4,Cnot6l,Dnm2,Creb1
GO:0009719	Response to endogenous stimulus	20	1370	1.15	1.32e-17	10090.ENSMUSP00000001547,10090.ENSMUSP00000007757,10090.ENSMUSP00000020171,10090.ENSMUSP00000020408,10090.ENSMUSP00000023673,10090.ENSMUSP00000025393,10090.ENSMUSP00000034187,10090.ENSMUSP00000034713,10090.ENSMUSP00000052648,10090.ENSMUSP00000055308,10090.ENSMUSP00000064536,10090.ENSMUSP00000069554,10090.ENSMUSP00000069616,10090.ENSMUSP00000073720,10090.ENSMUSP00000084701,10090.ENSMUSP00000099434…	Col1a1,Tgfbr1,Ctgf,Mdm2,Runx1,Smad4,Mmp2,Ldlr,Ar,Foxo1,Gja1,Yap1,Egr1,Bmp4,Bmpr2,E2f1,Runx2,Erbb4,Dnm2,Creb1
GO:0042127	Regulation of cell population proliferation	20	1650	1.07	1.56e-16	10090.ENSMUSP00000000188,10090.ENSMUSP00000007757,10090.ENSMUSP00000020171,10090.ENSMUSP00000020408,10090.ENSMUSP00000023673,10090.ENSMUSP00000025393,10090.ENSMUSP00000034187,10090.ENSMUSP00000052648,10090.ENSMUSP00000055308,10090.ENSMUSP00000064536,10090.ENSMUSP00000069554,10090.ENSMUSP00000069616,10090.ENSMUSP00000072800,10090.ENSMUSP00000073720,10090.ENSMUSP00000084701,10090.ENSMUSP00000099434…	Ccnd2,Tgfbr1,Ctgf,Mdm2,Runx1,Smad4,Mmp2,Ar,Foxo1,Gja1,Yap1,Egr1,Cxcl12,Bmp4,Bmpr2,E2f1,Runx2,Erbb4,Cnot6l,Creb1
GO:0050793	Regulation of developmental process	20	2669	0.86	3.86e-13	10090.ENSMUSP00000001547,10090.ENSMUSP00000007757,10090.ENSMUSP00000020171,10090.ENSMUSP00000020408,10090.ENSMUSP00000023673,10090.ENSMUSP00000025393,10090.ENSMUSP00000034713,10090.ENSMUSP00000052648,10090.ENSMUSP00000055308,10090.ENSMUSP00000064536,10090.ENSMUSP00000069554,10090.ENSMUSP00000069616,10090.ENSMUSP00000072800,10090.ENSMUSP00000073720,10090.ENSMUSP00000084701,10090.ENSMUSP00000099434…	Col1a1,Tgfbr1,Ctgf,Mdm2,Runx1,Smad4,Ldlr,Ar,Foxo1,Gja1,Yap1,Egr1,Cxcl12,Bmp4,Bmpr2,E2f1,Runx2,Erbb4,Dnm2,Creb1
GO:0048513	Animal organ development	20	3230	0.77	1.03e-11	10090.ENSMUSP00000001547,10090.ENSMUSP00000007757,10090.ENSMUSP00000020171,10090.ENSMUSP00000020408,10090.ENSMUSP00000023673,10090.ENSMUSP00000025393,10090.ENSMUSP00000034187,10090.ENSMUSP00000052648,10090.ENSMUSP00000055308,10090.ENSMUSP00000064536,10090.ENSMUSP00000069554,10090.ENSMUSP00000069616,10090.ENSMUSP00000072800,10090.ENSMUSP00000073720,10090.ENSMUSP00000084701,10090.ENSMUSP00000099434…	Col1a1,Tgfbr1,Ctgf,Mdm2,Runx1,Smad4,Mmp2,Ar,Foxo1,Gja1,Yap1,Egr1,Cxcl12,Bmp4,Bmpr2,E2f1,Runx2,Erbb4,Dnm2,Creb1
GO:0031325	Positive regulation of cellular metabolic process	20	3320	0.76	1.55e-11	10090.ENSMUSP00000000188,10090.ENSMUSP00000001547,10090.ENSMUSP00000007757,10090.ENSMUSP00000020171,10090.ENSMUSP00000020408,10090.ENSMUSP00000023673,10090.ENSMUSP00000025393,10090.ENSMUSP00000034713,10090.ENSMUSP00000052648,10090.ENSMUSP00000055308,10090.ENSMUSP00000069554,10090.ENSMUSP00000069616,10090.ENSMUSP00000073720,10090.ENSMUSP00000084701,10090.ENSMUSP00000099434,10090.ENSMUSP00000109202…	Ccnd2,Col1a1,Tgfbr1,Ctgf,Mdm2,Runx1,Smad4,Ldlr,Ar,Foxo1,Yap1,Egr1,Bmp4,Bmpr2,E2f1,Runx2,Erbb4,Cnot6l,Dnm2,Creb1
GO:0010604	Positive regulation of macromolecule metabolic process	20	3467	0.74	3.40e-11	10090.ENSMUSP00000000188,10090.ENSMUSP00000001547,10090.ENSMUSP00000007757,10090.ENSMUSP00000020171,10090.ENSMUSP00000020408,10090.ENSMUSP00000023673,10090.ENSMUSP00000025393,10090.ENSMUSP00000034713,10090.ENSMUSP00000052648,10090.ENSMUSP00000055308,10090.ENSMUSP00000064536,10090.ENSMUSP00000069554,10090.ENSMUSP00000069616,10090.ENSMUSP00000073720,10090.ENSMUSP00000084701,10090.ENSMUSP00000099434…	Ccnd2,Col1a1,Tgfbr1,Ctgf,Mdm2,Runx1,Smad4,Ldlr,Ar,Foxo1,Gja1,Yap1,Egr1,Bmp4,Bmpr2,E2f1,Runx2,Erbb4,Cnot6l,Creb1
GO:0009889	Regulation of biosynthetic process	20	3526	0.74	4.43e-11	10090.ENSMUSP00000001547,10090.ENSMUSP00000007757,10090.ENSMUSP00000020171,10090.ENSMUSP00000020408,10090.ENSMUSP00000023673,10090.ENSMUSP00000025393,10090.ENSMUSP00000034713,10090.ENSMUSP00000052648,10090.ENSMUSP00000055308,10090.ENSMUSP00000064536,10090.ENSMUSP00000069554,10090.ENSMUSP00000069616,10090.ENSMUSP00000073720,10090.ENSMUSP00000084701,10090.ENSMUSP00000099434,10090.ENSMUSP00000109202…	Col1a1,Tgfbr1,Ctgf,Mdm2,Runx1,Smad4,Ldlr,Ar,Foxo1,Gja1,Yap1,Egr1,Bmp4,Bmpr2,E2f1,Runx2,Erbb4,Cnot6l,Dnm2,Creb1
GO:0080090	Regulation of primary metabolic process	20	5290	0.56	4.10e-08	10090.ENSMUSP00000000188,10090.ENSMUSP00000001547,10090.ENSMUSP00000007757,10090.ENSMUSP00000020171,10090.ENSMUSP00000020408,10090.ENSMUSP00000023673,10090.ENSMUSP00000025393,10090.ENSMUSP00000034713,10090.ENSMUSP00000052648,10090.ENSMUSP00000055308,10090.ENSMUSP00000064536,10090.ENSMUSP00000069554,10090.ENSMUSP00000069616,10090.ENSMUSP00000073720,10090.ENSMUSP00000084701,10090.ENSMUSP00000099434…	Ccnd2,Col1a1,Tgfbr1,Ctgf,Mdm2,Runx1,Smad4,Ldlr,Ar,Foxo1,Gja1,Yap1,Egr1,Bmp4,Bmpr2,E2f1,Runx2,Erbb4,Cnot6l,Creb1
GO:0071495	Cellular response to endogenous stimulus	19	1075	1.23	1.32e-17	10090.ENSMUSP00000001547,10090.ENSMUSP00000007757,10090.ENSMUSP00000020171,10090.ENSMUSP00000020408,10090.ENSMUSP00000023673,10090.ENSMUSP00000025393,10090.ENSMUSP00000034187,10090.ENSMUSP00000052648,10090.ENSMUSP00000055308,10090.ENSMUSP00000064536,10090.ENSMUSP00000069554,10090.ENSMUSP00000069616,10090.ENSMUSP00000073720,10090.ENSMUSP00000084701,10090.ENSMUSP00000099434,10090.ENSMUSP00000109202…	Col1a1,Tgfbr1,Ctgf,Mdm2,Runx1,Smad4,Mmp2,Ar,Foxo1,Gja1,Yap1,Egr1,Bmp4,Bmpr2,E2f1,Runx2,Erbb4,Dnm2,Creb1
GO:0045595	Regulation of cell differentiation	19	1868	0.99	3.83e-14	10090.ENSMUSP00000001547,10090.ENSMUSP00000007757,10090.ENSMUSP00000020171,10090.ENSMUSP00000020408,10090.ENSMUSP00000023673,10090.ENSMUSP00000025393,10090.ENSMUSP00000034713,10090.ENSMUSP00000052648,10090.ENSMUSP00000055308,10090.ENSMUSP00000064536,10090.ENSMUSP00000069554,10090.ENSMUSP00000072800,10090.ENSMUSP00000073720,10090.ENSMUSP00000084701,10090.ENSMUSP00000099434,10090.ENSMUSP00000109202…	Col1a1,Tgfbr1,Ctgf,Mdm2,Runx1,Smad4,Ldlr,Ar,Foxo1,Gja1,Yap1,Cxcl12,Bmp4,Bmpr2,E2f1,Runx2,Erbb4,Dnm2,Creb1
GO:2000026	Regulation of multicellular organismal development	19	2150	0.93	2.88e-13	10090.ENSMUSP00000001547,10090.ENSMUSP00000007757,10090.ENSMUSP00000020171,10090.ENSMUSP00000020408,10090.ENSMUSP00000023673,10090.ENSMUSP00000025393,10090.ENSMUSP00000034713,10090.ENSMUSP00000052648,10090.ENSMUSP00000064536,10090.ENSMUSP00000069554,10090.ENSMUSP00000069616,10090.ENSMUSP00000072800,10090.ENSMUSP00000073720,10090.ENSMUSP00000084701,10090.ENSMUSP00000099434,10090.ENSMUSP00000109202…	Col1a1,Tgfbr1,Ctgf,Mdm2,Runx1,Smad4,Ldlr,Ar,Gja1,Yap1,Egr1,Cxcl12,Bmp4,Bmpr2,E2f1,Runx2,Erbb4,Dnm2,Creb1
GO:0009653	Anatomical structure morphogenesis	19	2244	0.91	5.44e-13	10090.ENSMUSP00000001547,10090.ENSMUSP00000007757,10090.ENSMUSP00000020171,10090.ENSMUSP00000020408,10090.ENSMUSP00000023673,10090.ENSMUSP00000025393,10090.ENSMUSP00000034187,10090.ENSMUSP00000034713,10090.ENSMUSP00000052648,10090.ENSMUSP00000055308,10090.ENSMUSP00000064536,10090.ENSMUSP00000069554,10090.ENSMUSP00000072800,10090.ENSMUSP00000073720,10090.ENSMUSP00000084701,10090.ENSMUSP00000109202…	Col1a1,Tgfbr1,Ctgf,Mdm2,Runx1,Smad4,Mmp2,Ldlr,Ar,Foxo1,Gja1,Yap1,Cxcl12,Bmp4,Bmpr2,Runx2,Erbb4,Dnm2,Creb1
GO:0031326	Regulation of cellular biosynthetic process	19	3448	0.72	5.79e-10	10090.ENSMUSP00000001547,10090.ENSMUSP00000007757,10090.ENSMUSP00000020408,10090.ENSMUSP00000023673,10090.ENSMUSP00000025393,10090.ENSMUSP00000034713,10090.ENSMUSP00000052648,10090.ENSMUSP00000055308,10090.ENSMUSP00000064536,10090.ENSMUSP00000069554,10090.ENSMUSP00000069616,10090.ENSMUSP00000073720,10090.ENSMUSP00000084701,10090.ENSMUSP00000099434,10090.ENSMUSP00000109202,10090.ENSMUSP00000114123…	Col1a1,Tgfbr1,Mdm2,Runx1,Smad4,Ldlr,Ar,Foxo1,Gja1,Yap1,Egr1,Bmp4,Bmpr2,E2f1,Runx2,Erbb4,Cnot6l,Dnm2,Creb1
GO:0048583	Regulation of response to stimulus	19	3651	0.7	1.43e-09	10090.ENSMUSP00000001547,10090.ENSMUSP00000007757,10090.ENSMUSP00000020171,10090.ENSMUSP00000020408,10090.ENSMUSP00000023673,10090.ENSMUSP00000025393,10090.ENSMUSP00000034187,10090.ENSMUSP00000034713,10090.ENSMUSP00000052648,10090.ENSMUSP00000055308,10090.ENSMUSP00000064536,10090.ENSMUSP00000069554,10090.ENSMUSP00000069616,10090.ENSMUSP00000072800,10090.ENSMUSP00000073720,10090.ENSMUSP00000084701…	Col1a1,Tgfbr1,Ctgf,Mdm2,Runx1,Smad4,Mmp2,Ldlr,Ar,Foxo1,Gja1,Yap1,Egr1,Cxcl12,Bmp4,Bmpr2,Runx2,Erbb4,Dnm2
GO:0065008	Regulation of biological quality	19	3822	0.68	2.90e-09	10090.ENSMUSP00000020171,10090.ENSMUSP00000020408,10090.ENSMUSP00000023673,10090.ENSMUSP00000025393,10090.ENSMUSP00000034187,10090.ENSMUSP00000034713,10090.ENSMUSP00000052648,10090.ENSMUSP00000055308,10090.ENSMUSP00000064536,10090.ENSMUSP00000069554,10090.ENSMUSP00000069616,10090.ENSMUSP00000072800,10090.ENSMUSP00000073720,10090.ENSMUSP00000084701,10090.ENSMUSP00000099434,10090.ENSMUSP00000114123…	Ctgf,Mdm2,Runx1,Smad4,Mmp2,Ldlr,Ar,Foxo1,Gja1,Yap1,Egr1,Cxcl12,Bmp4,Bmpr2,E2f1,Erbb4,Cnot6l,Dnm2,Creb1
GO:0010468	Regulation of gene expression	19	4041	0.65	6.78e-09	10090.ENSMUSP00000001547,10090.ENSMUSP00000007757,10090.ENSMUSP00000020171,10090.ENSMUSP00000020408,10090.ENSMUSP00000023673,10090.ENSMUSP00000025393,10090.ENSMUSP00000034713,10090.ENSMUSP00000052648,10090.ENSMUSP00000055308,10090.ENSMUSP00000064536,10090.ENSMUSP00000069554,10090.ENSMUSP00000069616,10090.ENSMUSP00000073720,10090.ENSMUSP00000084701,10090.ENSMUSP00000099434,10090.ENSMUSP00000109202…	Col1a1,Tgfbr1,Ctgf,Mdm2,Runx1,Smad4,Ldlr,Ar,Foxo1,Gja1,Yap1,Egr1,Bmp4,Bmpr2,E2f1,Runx2,Erbb4,Cnot6l,Creb1
GO:0051094	Positive regulation of developmental process	18	1533	1.05	4.47e-14	10090.ENSMUSP00000001547,10090.ENSMUSP00000007757,10090.ENSMUSP00000020171,10090.ENSMUSP00000020408,10090.ENSMUSP00000023673,10090.ENSMUSP00000025393,10090.ENSMUSP00000052648,10090.ENSMUSP00000064536,10090.ENSMUSP00000069554,10090.ENSMUSP00000069616,10090.ENSMUSP00000072800,10090.ENSMUSP00000073720,10090.ENSMUSP00000084701,10090.ENSMUSP00000099434,10090.ENSMUSP00000109202,10090.ENSMUSP00000114123…	Col1a1,Tgfbr1,Ctgf,Mdm2,Runx1,Smad4,Ar,Gja1,Yap1,Egr1,Cxcl12,Bmp4,Bmpr2,E2f1,Runx2,Erbb4,Dnm2,Creb1
GO:0009888	Tissue development	18	1720	1.0	2.64e-13	10090.ENSMUSP00000001547,10090.ENSMUSP00000007757,10090.ENSMUSP00000020171,10090.ENSMUSP00000020408,10090.ENSMUSP00000023673,10090.ENSMUSP00000025393,10090.ENSMUSP00000034187,10090.ENSMUSP00000052648,10090.ENSMUSP00000055308,10090.ENSMUSP00000064536,10090.ENSMUSP00000069554,10090.ENSMUSP00000069616,10090.ENSMUSP00000072800,10090.ENSMUSP00000073720,10090.ENSMUSP00000084701,10090.ENSMUSP00000109202…	Col1a1,Tgfbr1,Ctgf,Mdm2,Runx1,Smad4,Mmp2,Ar,Foxo1,Gja1,Yap1,Egr1,Cxcl12,Bmp4,Bmpr2,Runx2,Erbb4,Creb1
GO:0010628	Positive regulation of gene expression	18	2269	0.88	1.41e-11	10090.ENSMUSP00000001547,10090.ENSMUSP00000007757,10090.ENSMUSP00000020171,10090.ENSMUSP00000020408,10090.ENSMUSP00000023673,10090.ENSMUSP00000025393,10090.ENSMUSP00000034713,10090.ENSMUSP00000052648,10090.ENSMUSP00000055308,10090.ENSMUSP00000064536,10090.ENSMUSP00000069554,10090.ENSMUSP00000069616,10090.ENSMUSP00000073720,10090.ENSMUSP00000084701,10090.ENSMUSP00000099434,10090.ENSMUSP00000109202…	Col1a1,Tgfbr1,Ctgf,Mdm2,Runx1,Smad4,Ldlr,Ar,Foxo1,Gja1,Yap1,Egr1,Bmp4,Bmpr2,E2f1,Runx2,Erbb4,Creb1
GO:0010646	Regulation of cell communication	18	3215	0.73	2.81e-09	10090.ENSMUSP00000001547,10090.ENSMUSP00000007757,10090.ENSMUSP00000020171,10090.ENSMUSP00000020408,10090.ENSMUSP00000023673,10090.ENSMUSP00000025393,10090.ENSMUSP00000052648,10090.ENSMUSP00000055308,10090.ENSMUSP00000064536,10090.ENSMUSP00000069554,10090.ENSMUSP00000069616,10090.ENSMUSP00000072800,10090.ENSMUSP00000073720,10090.ENSMUSP00000084701,10090.ENSMUSP00000109202,10090.ENSMUSP00000114123…	Col1a1,Tgfbr1,Ctgf,Mdm2,Runx1,Smad4,Ar,Foxo1,Gja1,Yap1,Egr1,Cxcl12,Bmp4,Bmpr2,Runx2,Erbb4,Dnm2,Creb1
GO:0023051	Regulation of signaling	18	3227	0.73	2.91e-09	10090.ENSMUSP00000001547,10090.ENSMUSP00000007757,10090.ENSMUSP00000020171,10090.ENSMUSP00000020408,10090.ENSMUSP00000023673,10090.ENSMUSP00000025393,10090.ENSMUSP00000052648,10090.ENSMUSP00000055308,10090.ENSMUSP00000064536,10090.ENSMUSP00000069554,10090.ENSMUSP00000069616,10090.ENSMUSP00000072800,10090.ENSMUSP00000073720,10090.ENSMUSP00000084701,10090.ENSMUSP00000109202,10090.ENSMUSP00000114123…	Col1a1,Tgfbr1,Ctgf,Mdm2,Runx1,Smad4,Ar,Foxo1,Gja1,Yap1,Egr1,Cxcl12,Bmp4,Bmpr2,Runx2,Erbb4,Dnm2,Creb1
GO:0065009	Regulation of molecular function	18	4379	0.6	2.74e-07	10090.ENSMUSP00000000188,10090.ENSMUSP00000007757,10090.ENSMUSP00000020171,10090.ENSMUSP00000020408,10090.ENSMUSP00000023673,10090.ENSMUSP00000025393,10090.ENSMUSP00000052648,10090.ENSMUSP00000055308,10090.ENSMUSP00000064536,10090.ENSMUSP00000069554,10090.ENSMUSP00000069616,10090.ENSMUSP00000072800,10090.ENSMUSP00000073720,10090.ENSMUSP00000099434,10090.ENSMUSP00000109202,10090.ENSMUSP00000114123…	Ccnd2,Tgfbr1,Ctgf,Mdm2,Runx1,Smad4,Ar,Foxo1,Gja1,Yap1,Egr1,Cxcl12,Bmp4,E2f1,Runx2,Erbb4,Dnm2,Creb1
GO:0008152	Metabolic process	18	7331	0.37	0.00048	10090.ENSMUSP00000001547,10090.ENSMUSP00000007757,10090.ENSMUSP00000020171,10090.ENSMUSP00000020408,10090.ENSMUSP00000025393,10090.ENSMUSP00000034187,10090.ENSMUSP00000034713,10090.ENSMUSP00000052648,10090.ENSMUSP00000055308,10090.ENSMUSP00000069554,10090.ENSMUSP00000069616,10090.ENSMUSP00000073720,10090.ENSMUSP00000084701,10090.ENSMUSP00000099434,10090.ENSMUSP00000114123,10090.ENSMUSP00000119415…	Col1a1,Tgfbr1,Ctgf,Mdm2,Smad4,Mmp2,Ldlr,Ar,Foxo1,Yap1,Egr1,Bmp4,Bmpr2,E2f1,Erbb4,Cnot6l,Dnm2,Creb1
GO:0008284	Positive regulation of cell population proliferation	17	964	1.23	1.82e-15	10090.ENSMUSP00000000188,10090.ENSMUSP00000007757,10090.ENSMUSP00000020171,10090.ENSMUSP00000020408,10090.ENSMUSP00000025393,10090.ENSMUSP00000034187,10090.ENSMUSP00000052648,10090.ENSMUSP00000064536,10090.ENSMUSP00000069554,10090.ENSMUSP00000069616,10090.ENSMUSP00000072800,10090.ENSMUSP00000073720,10090.ENSMUSP00000084701,10090.ENSMUSP00000099434,10090.ENSMUSP00000109202,10090.ENSMUSP00000114123…	Ccnd2,Tgfbr1,Ctgf,Mdm2,Smad4,Mmp2,Ar,Gja1,Yap1,Egr1,Cxcl12,Bmp4,Bmpr2,E2f1,Runx2,Erbb4,Cnot6l
GO:1901700	Response to oxygen-containing compound	17	1585	1.01	1.51e-12	10090.ENSMUSP00000001547,10090.ENSMUSP00000007757,10090.ENSMUSP00000020171,10090.ENSMUSP00000020408,10090.ENSMUSP00000023673,10090.ENSMUSP00000025393,10090.ENSMUSP00000034187,10090.ENSMUSP00000034713,10090.ENSMUSP00000052648,10090.ENSMUSP00000055308,10090.ENSMUSP00000064536,10090.ENSMUSP00000069554,10090.ENSMUSP00000069616,10090.ENSMUSP00000073720,10090.ENSMUSP00000099434,10090.ENSMUSP00000133564…	Col1a1,Tgfbr1,Ctgf,Mdm2,Runx1,Smad4,Mmp2,Ldlr,Ar,Foxo1,Gja1,Yap1,Egr1,Bmp4,E2f1,Dnm2,Creb1
GO:0009891	Positive regulation of biosynthetic process	17	1984	0.91	3.57e-11	10090.ENSMUSP00000001547,10090.ENSMUSP00000007757,10090.ENSMUSP00000020171,10090.ENSMUSP00000023673,10090.ENSMUSP00000025393,10090.ENSMUSP00000034713,10090.ENSMUSP00000052648,10090.ENSMUSP00000055308,10090.ENSMUSP00000069554,10090.ENSMUSP00000069616,10090.ENSMUSP00000073720,10090.ENSMUSP00000084701,10090.ENSMUSP00000099434,10090.ENSMUSP00000109202,10090.ENSMUSP00000114123,10090.ENSMUSP00000133564…	Col1a1,Tgfbr1,Ctgf,Runx1,Smad4,Ldlr,Ar,Foxo1,Yap1,Egr1,Bmp4,Bmpr2,E2f1,Runx2,Erbb4,Dnm2,Creb1
GO:0010605	Negative regulation of macromolecule metabolic process	17	2646	0.79	2.27e-09	10090.ENSMUSP00000007757,10090.ENSMUSP00000020171,10090.ENSMUSP00000020408,10090.ENSMUSP00000023673,10090.ENSMUSP00000025393,10090.ENSMUSP00000034713,10090.ENSMUSP00000052648,10090.ENSMUSP00000055308,10090.ENSMUSP00000064536,10090.ENSMUSP00000069554,10090.ENSMUSP00000069616,10090.ENSMUSP00000073720,10090.ENSMUSP00000084701,10090.ENSMUSP00000099434,10090.ENSMUSP00000109202,10090.ENSMUSP00000119415…	Tgfbr1,Ctgf,Mdm2,Runx1,Smad4,Ldlr,Ar,Foxo1,Gja1,Yap1,Egr1,Bmp4,Bmpr2,E2f1,Runx2,Cnot6l,Creb1
GO:0006950	Response to stress	17	3045	0.73	1.56e-08	10090.ENSMUSP00000001547,10090.ENSMUSP00000020171,10090.ENSMUSP00000020408,10090.ENSMUSP00000023673,10090.ENSMUSP00000025393,10090.ENSMUSP00000034187,10090.ENSMUSP00000034713,10090.ENSMUSP00000055308,10090.ENSMUSP00000064536,10090.ENSMUSP00000069554,10090.ENSMUSP00000069616,10090.ENSMUSP00000072800,10090.ENSMUSP00000073720,10090.ENSMUSP00000084701,10090.ENSMUSP00000099434,10090.ENSMUSP00000133564…	Col1a1,Ctgf,Mdm2,Runx1,Smad4,Mmp2,Ldlr,Foxo1,Gja1,Yap1,Egr1,Cxcl12,Bmp4,Bmpr2,E2f1,Dnm2,Creb1
GO:2000112	Regulation of cellular macromolecule biosynthetic process	17	3203	0.71	3.25e-08	10090.ENSMUSP00000001547,10090.ENSMUSP00000007757,10090.ENSMUSP00000020408,10090.ENSMUSP00000023673,10090.ENSMUSP00000025393,10090.ENSMUSP00000052648,10090.ENSMUSP00000055308,10090.ENSMUSP00000064536,10090.ENSMUSP00000069554,10090.ENSMUSP00000069616,10090.ENSMUSP00000073720,10090.ENSMUSP00000084701,10090.ENSMUSP00000099434,10090.ENSMUSP00000109202,10090.ENSMUSP00000114123,10090.ENSMUSP00000119415…	Col1a1,Tgfbr1,Mdm2,Runx1,Smad4,Ar,Foxo1,Gja1,Yap1,Egr1,Bmp4,Bmpr2,E2f1,Runx2,Erbb4,Cnot6l,Creb1
GO:0019219	Regulation of nucleobase-containing compound metabolic process	17	3265	0.7	4.10e-08	10090.ENSMUSP00000001547,10090.ENSMUSP00000007757,10090.ENSMUSP00000020408,10090.ENSMUSP00000023673,10090.ENSMUSP00000025393,10090.ENSMUSP00000052648,10090.ENSMUSP00000055308,10090.ENSMUSP00000064536,10090.ENSMUSP00000069554,10090.ENSMUSP00000069616,10090.ENSMUSP00000073720,10090.ENSMUSP00000084701,10090.ENSMUSP00000099434,10090.ENSMUSP00000109202,10090.ENSMUSP00000114123,10090.ENSMUSP00000119415…	Col1a1,Tgfbr1,Mdm2,Runx1,Smad4,Ar,Foxo1,Gja1,Yap1,Egr1,Bmp4,Bmpr2,E2f1,Runx2,Erbb4,Cnot6l,Creb1
GO:0007165	Signal transduction	17	3779	0.63	3.18e-07	10090.ENSMUSP00000001547,10090.ENSMUSP00000007757,10090.ENSMUSP00000020171,10090.ENSMUSP00000020408,10090.ENSMUSP00000025393,10090.ENSMUSP00000052648,10090.ENSMUSP00000055308,10090.ENSMUSP00000064536,10090.ENSMUSP00000069554,10090.ENSMUSP00000069616,10090.ENSMUSP00000072800,10090.ENSMUSP00000073720,10090.ENSMUSP00000084701,10090.ENSMUSP00000099434,10090.ENSMUSP00000109202,10090.ENSMUSP00000114123…	Col1a1,Tgfbr1,Ctgf,Mdm2,Smad4,Ar,Foxo1,Gja1,Yap1,Egr1,Cxcl12,Bmp4,Bmpr2,E2f1,Runx2,Erbb4,Creb1
GO:0072359	Circulatory system development	16	936	1.21	3.52e-14	10090.ENSMUSP00000001547,10090.ENSMUSP00000007757,10090.ENSMUSP00000020171,10090.ENSMUSP00000020408,10090.ENSMUSP00000025393,10090.ENSMUSP00000034187,10090.ENSMUSP00000034713,10090.ENSMUSP00000055308,10090.ENSMUSP00000064536,10090.ENSMUSP00000069554,10090.ENSMUSP00000069616,10090.ENSMUSP00000072800,10090.ENSMUSP00000073720,10090.ENSMUSP00000084701,10090.ENSMUSP00000114123,10090.ENSMUSP00000133564	Col1a1,Tgfbr1,Ctgf,Mdm2,Smad4,Mmp2,Ldlr,Foxo1,Gja1,Yap1,Egr1,Cxcl12,Bmp4,Bmpr2,Erbb4,Dnm2
GO:0042981	Regulation of apoptotic process	16	1486	1.01	1.23e-11	10090.ENSMUSP00000000188,10090.ENSMUSP00000007757,10090.ENSMUSP00000020171,10090.ENSMUSP00000020408,10090.ENSMUSP00000025393,10090.ENSMUSP00000034187,10090.ENSMUSP00000052648,10090.ENSMUSP00000055308,10090.ENSMUSP00000064536,10090.ENSMUSP00000069554,10090.ENSMUSP00000069616,10090.ENSMUSP00000072800,10090.ENSMUSP00000073720,10090.ENSMUSP00000099434,10090.ENSMUSP00000114123,10090.ENSMUSP00000140112	Ccnd2,Tgfbr1,Ctgf,Mdm2,Smad4,Mmp2,Ar,Foxo1,Gja1,Yap1,Egr1,Cxcl12,Bmp4,E2f1,Erbb4,Creb1
GO:0048699	Generation of neurons	16	1660	0.97	5.27e-11	10090.ENSMUSP00000007757,10090.ENSMUSP00000020408,10090.ENSMUSP00000023673,10090.ENSMUSP00000025393,10090.ENSMUSP00000034187,10090.ENSMUSP00000034713,10090.ENSMUSP00000064536,10090.ENSMUSP00000069554,10090.ENSMUSP00000072800,10090.ENSMUSP00000073720,10090.ENSMUSP00000084701,10090.ENSMUSP00000099434,10090.ENSMUSP00000109202,10090.ENSMUSP00000114123,10090.ENSMUSP00000133564,10090.ENSMUSP00000140112	Tgfbr1,Mdm2,Runx1,Smad4,Mmp2,Ldlr,Gja1,Yap1,Cxcl12,Bmp4,Bmpr2,E2f1,Runx2,Erbb4,Dnm2,Creb1
GO:0010629	Negative regulation of gene expression	16	1811	0.93	1.75e-10	10090.ENSMUSP00000007757,10090.ENSMUSP00000020171,10090.ENSMUSP00000020408,10090.ENSMUSP00000023673,10090.ENSMUSP00000025393,10090.ENSMUSP00000034713,10090.ENSMUSP00000052648,10090.ENSMUSP00000055308,10090.ENSMUSP00000064536,10090.ENSMUSP00000069554,10090.ENSMUSP00000069616,10090.ENSMUSP00000073720,10090.ENSMUSP00000099434,10090.ENSMUSP00000109202,10090.ENSMUSP00000119415,10090.ENSMUSP00000140112	Tgfbr1,Ctgf,Mdm2,Runx1,Smad4,Ldlr,Ar,Foxo1,Gja1,Yap1,Egr1,Bmp4,E2f1,Runx2,Cnot6l,Creb1
GO:0051240	Positive regulation of multicellular organismal process	16	1902	0.91	3.42e-10	10090.ENSMUSP00000001547,10090.ENSMUSP00000007757,10090.ENSMUSP00000020171,10090.ENSMUSP00000023673,10090.ENSMUSP00000025393,10090.ENSMUSP00000052648,10090.ENSMUSP00000064536,10090.ENSMUSP00000069554,10090.ENSMUSP00000069616,10090.ENSMUSP00000072800,10090.ENSMUSP00000073720,10090.ENSMUSP00000084701,10090.ENSMUSP00000099434,10090.ENSMUSP00000109202,10090.ENSMUSP00000114123,10090.ENSMUSP00000140112	Col1a1,Tgfbr1,Ctgf,Runx1,Smad4,Ar,Gja1,Yap1,Egr1,Cxcl12,Bmp4,Bmpr2,E2f1,Runx2,Erbb4,Creb1
GO:0031328	Positive regulation of cellular biosynthetic process	16	1940	0.9	4.55e-10	10090.ENSMUSP00000001547,10090.ENSMUSP00000007757,10090.ENSMUSP00000023673,10090.ENSMUSP00000025393,10090.ENSMUSP00000034713,10090.ENSMUSP00000052648,10090.ENSMUSP00000055308,10090.ENSMUSP00000069554,10090.ENSMUSP00000069616,10090.ENSMUSP00000073720,10090.ENSMUSP00000084701,10090.ENSMUSP00000099434,10090.ENSMUSP00000109202,10090.ENSMUSP00000114123,10090.ENSMUSP00000133564,10090.ENSMUSP00000140112	Col1a1,Tgfbr1,Runx1,Smad4,Ldlr,Ar,Foxo1,Yap1,Egr1,Bmp4,Bmpr2,E2f1,Runx2,Erbb4,Dnm2,Creb1
GO:0051172	Negative regulation of nitrogen compound metabolic process	16	2310	0.82	4.63e-09	10090.ENSMUSP00000007757,10090.ENSMUSP00000020408,10090.ENSMUSP00000023673,10090.ENSMUSP00000025393,10090.ENSMUSP00000034713,10090.ENSMUSP00000052648,10090.ENSMUSP00000055308,10090.ENSMUSP00000064536,10090.ENSMUSP00000069554,10090.ENSMUSP00000069616,10090.ENSMUSP00000073720,10090.ENSMUSP00000084701,10090.ENSMUSP00000099434,10090.ENSMUSP00000109202,10090.ENSMUSP00000119415,10090.ENSMUSP00000140112	Tgfbr1,Mdm2,Runx1,Smad4,Ldlr,Ar,Foxo1,Gja1,Yap1,Egr1,Bmp4,Bmpr2,E2f1,Runx2,Cnot6l,Creb1
GO:0009966	Regulation of signal transduction	16	2767	0.74	4.69e-08	10090.ENSMUSP00000001547,10090.ENSMUSP00000007757,10090.ENSMUSP00000020171,10090.ENSMUSP00000020408,10090.ENSMUSP00000023673,10090.ENSMUSP00000025393,10090.ENSMUSP00000052648,10090.ENSMUSP00000055308,10090.ENSMUSP00000069554,10090.ENSMUSP00000069616,10090.ENSMUSP00000072800,10090.ENSMUSP00000073720,10090.ENSMUSP00000084701,10090.ENSMUSP00000109202,10090.ENSMUSP00000114123,10090.ENSMUSP00000133564	Col1a1,Tgfbr1,Ctgf,Mdm2,Runx1,Smad4,Ar,Foxo1,Yap1,Egr1,Cxcl12,Bmp4,Bmpr2,Runx2,Erbb4,Dnm2
GO:0051252	Regulation of rna metabolic process	16	3027	0.7	1.57e-07	10090.ENSMUSP00000001547,10090.ENSMUSP00000007757,10090.ENSMUSP00000020408,10090.ENSMUSP00000023673,10090.ENSMUSP00000025393,10090.ENSMUSP00000052648,10090.ENSMUSP00000055308,10090.ENSMUSP00000069554,10090.ENSMUSP00000069616,10090.ENSMUSP00000073720,10090.ENSMUSP00000084701,10090.ENSMUSP00000099434,10090.ENSMUSP00000109202,10090.ENSMUSP00000114123,10090.ENSMUSP00000119415,10090.ENSMUSP00000140112	Col1a1,Tgfbr1,Mdm2,Runx1,Smad4,Ar,Foxo1,Yap1,Egr1,Bmp4,Bmpr2,E2f1,Runx2,Erbb4,Cnot6l,Creb1
GO:0043170	Macromolecule metabolic process	16	5313	0.46	0.00022	10090.ENSMUSP00000007757,10090.ENSMUSP00000020171,10090.ENSMUSP00000020408,10090.ENSMUSP00000025393,10090.ENSMUSP00000034187,10090.ENSMUSP00000034713,10090.ENSMUSP00000052648,10090.ENSMUSP00000069554,10090.ENSMUSP00000069616,10090.ENSMUSP00000073720,10090.ENSMUSP00000084701,10090.ENSMUSP00000099434,10090.ENSMUSP00000114123,10090.ENSMUSP00000119415,10090.ENSMUSP00000133564,10090.ENSMUSP00000140112	Tgfbr1,Ctgf,Mdm2,Smad4,Mmp2,Ldlr,Ar,Yap1,Egr1,Bmp4,Bmpr2,E2f1,Erbb4,Cnot6l,Dnm2,Creb1
GO:0045597	Positive regulation of cell differentiation	15	1103	1.12	5.47e-12	10090.ENSMUSP00000001547,10090.ENSMUSP00000007757,10090.ENSMUSP00000020171,10090.ENSMUSP00000020408,10090.ENSMUSP00000023673,10090.ENSMUSP00000025393,10090.ENSMUSP00000052648,10090.ENSMUSP00000064536,10090.ENSMUSP00000072800,10090.ENSMUSP00000073720,10090.ENSMUSP00000084701,10090.ENSMUSP00000099434,10090.ENSMUSP00000109202,10090.ENSMUSP00000133564,10090.ENSMUSP00000140112	Col1a1,Tgfbr1,Ctgf,Mdm2,Runx1,Smad4,Ar,Gja1,Cxcl12,Bmp4,Bmpr2,E2f1,Runx2,Dnm2,Creb1
GO:0010558	Negative regulation of macromolecule biosynthetic process	15	1419	1.01	1.27e-10	10090.ENSMUSP00000007757,10090.ENSMUSP00000020408,10090.ENSMUSP00000023673,10090.ENSMUSP00000025393,10090.ENSMUSP00000052648,10090.ENSMUSP00000055308,10090.ENSMUSP00000064536,10090.ENSMUSP00000069554,10090.ENSMUSP00000069616,10090.ENSMUSP00000073720,10090.ENSMUSP00000084701,10090.ENSMUSP00000099434,10090.ENSMUSP00000109202,10090.ENSMUSP00000119415,10090.ENSMUSP00000140112	Tgfbr1,Mdm2,Runx1,Smad4,Ar,Foxo1,Gja1,Yap1,Egr1,Bmp4,Bmpr2,E2f1,Runx2,Cnot6l,Creb1
GO:0031327	Negative regulation of cellular biosynthetic process	15	1475	0.99	2.03e-10	10090.ENSMUSP00000007757,10090.ENSMUSP00000020408,10090.ENSMUSP00000023673,10090.ENSMUSP00000025393,10090.ENSMUSP00000052648,10090.ENSMUSP00000055308,10090.ENSMUSP00000064536,10090.ENSMUSP00000069554,10090.ENSMUSP00000069616,10090.ENSMUSP00000073720,10090.ENSMUSP00000084701,10090.ENSMUSP00000099434,10090.ENSMUSP00000109202,10090.ENSMUSP00000119415,10090.ENSMUSP00000140112	Tgfbr1,Mdm2,Runx1,Smad4,Ar,Foxo1,Gja1,Yap1,Egr1,Bmp4,Bmpr2,E2f1,Runx2,Cnot6l,Creb1
GO:0051254	Positive regulation of rna metabolic process	15	1696	0.93	1.24e-09	10090.ENSMUSP00000001547,10090.ENSMUSP00000007757,10090.ENSMUSP00000023673,10090.ENSMUSP00000025393,10090.ENSMUSP00000052648,10090.ENSMUSP00000055308,10090.ENSMUSP00000069554,10090.ENSMUSP00000069616,10090.ENSMUSP00000073720,10090.ENSMUSP00000084701,10090.ENSMUSP00000099434,10090.ENSMUSP00000109202,10090.ENSMUSP00000114123,10090.ENSMUSP00000119415,10090.ENSMUSP00000140112	Col1a1,Tgfbr1,Runx1,Smad4,Ar,Foxo1,Yap1,Egr1,Bmp4,Bmpr2,E2f1,Runx2,Erbb4,Cnot6l,Creb1
GO:0006355	Regulation of transcription, dna-templated	15	2720	0.72	4.00e-07	10090.ENSMUSP00000001547,10090.ENSMUSP00000007757,10090.ENSMUSP00000020408,10090.ENSMUSP00000023673,10090.ENSMUSP00000025393,10090.ENSMUSP00000052648,10090.ENSMUSP00000055308,10090.ENSMUSP00000069554,10090.ENSMUSP00000069616,10090.ENSMUSP00000073720,10090.ENSMUSP00000084701,10090.ENSMUSP00000099434,10090.ENSMUSP00000109202,10090.ENSMUSP00000114123,10090.ENSMUSP00000140112	Col1a1,Tgfbr1,Mdm2,Runx1,Smad4,Ar,Foxo1,Yap1,Egr1,Bmp4,Bmpr2,E2f1,Runx2,Erbb4,Creb1
GO:0032879	Regulation of localization	15	2806	0.71	5.80e-07	10090.ENSMUSP00000001547,10090.ENSMUSP00000007757,10090.ENSMUSP00000020408,10090.ENSMUSP00000023673,10090.ENSMUSP00000025393,10090.ENSMUSP00000034187,10090.ENSMUSP00000052648,10090.ENSMUSP00000064536,10090.ENSMUSP00000069616,10090.ENSMUSP00000072800,10090.ENSMUSP00000073720,10090.ENSMUSP00000084701,10090.ENSMUSP00000114123,10090.ENSMUSP00000133564,10090.ENSMUSP00000140112	Col1a1,Tgfbr1,Mdm2,Runx1,Smad4,Mmp2,Ar,Gja1,Egr1,Cxcl12,Bmp4,Bmpr2,Erbb4,Dnm2,Creb1
GO:0006807	Nitrogen compound metabolic process	15	5878	0.39	0.0033	10090.ENSMUSP00000007757,10090.ENSMUSP00000020171,10090.ENSMUSP00000020408,10090.ENSMUSP00000025393,10090.ENSMUSP00000034187,10090.ENSMUSP00000034713,10090.ENSMUSP00000052648,10090.ENSMUSP00000069554,10090.ENSMUSP00000069616,10090.ENSMUSP00000073720,10090.ENSMUSP00000084701,10090.ENSMUSP00000099434,10090.ENSMUSP00000114123,10090.ENSMUSP00000119415,10090.ENSMUSP00000140112	Tgfbr1,Ctgf,Mdm2,Smad4,Mmp2,Ldlr,Ar,Yap1,Egr1,Bmp4,Bmpr2,E2f1,Erbb4,Cnot6l,Creb1
GO:0044238	Primary metabolic process	15	6369	0.35	0.0076	10090.ENSMUSP00000007757,10090.ENSMUSP00000020171,10090.ENSMUSP00000020408,10090.ENSMUSP00000025393,10090.ENSMUSP00000034187,10090.ENSMUSP00000034713,10090.ENSMUSP00000052648,10090.ENSMUSP00000069554,10090.ENSMUSP00000069616,10090.ENSMUSP00000073720,10090.ENSMUSP00000084701,10090.ENSMUSP00000099434,10090.ENSMUSP00000114123,10090.ENSMUSP00000119415,10090.ENSMUSP00000140112	Tgfbr1,Ctgf,Mdm2,Smad4,Mmp2,Ldlr,Ar,Yap1,Egr1,Bmp4,Bmpr2,E2f1,Erbb4,Cnot6l,Creb1
GO:0044237	Cellular metabolic process	15	6445	0.35	0.0086	10090.ENSMUSP00000007757,10090.ENSMUSP00000020171,10090.ENSMUSP00000020408,10090.ENSMUSP00000025393,10090.ENSMUSP00000052648,10090.ENSMUSP00000055308,10090.ENSMUSP00000069554,10090.ENSMUSP00000069616,10090.ENSMUSP00000073720,10090.ENSMUSP00000084701,10090.ENSMUSP00000099434,10090.ENSMUSP00000114123,10090.ENSMUSP00000119415,10090.ENSMUSP00000133564,10090.ENSMUSP00000140112	Tgfbr1,Ctgf,Mdm2,Smad4,Ar,Foxo1,Yap1,Egr1,Bmp4,Bmpr2,E2f1,Erbb4,Cnot6l,Dnm2,Creb1
GO:0001568	Blood vessel development	14	534	1.4	3.52e-14	10090.ENSMUSP00000001547,10090.ENSMUSP00000007757,10090.ENSMUSP00000020171,10090.ENSMUSP00000020408,10090.ENSMUSP00000034187,10090.ENSMUSP00000034713,10090.ENSMUSP00000055308,10090.ENSMUSP00000064536,10090.ENSMUSP00000069554,10090.ENSMUSP00000069616,10090.ENSMUSP00000072800,10090.ENSMUSP00000073720,10090.ENSMUSP00000084701,10090.ENSMUSP00000133564	Col1a1,Tgfbr1,Ctgf,Mdm2,Mmp2,Ldlr,Foxo1,Gja1,Yap1,Egr1,Cxcl12,Bmp4,Bmpr2,Dnm2
GO:0033993	Response to lipid	14	872	1.19	6.40e-12	10090.ENSMUSP00000001547,10090.ENSMUSP00000007757,10090.ENSMUSP00000020171,10090.ENSMUSP00000020408,10090.ENSMUSP00000023673,10090.ENSMUSP00000034187,10090.ENSMUSP00000034713,10090.ENSMUSP00000052648,10090.ENSMUSP00000055308,10090.ENSMUSP00000064536,10090.ENSMUSP00000069554,10090.ENSMUSP00000073720,10090.ENSMUSP00000099434,10090.ENSMUSP00000140112	Col1a1,Tgfbr1,Ctgf,Mdm2,Runx1,Mmp2,Ldlr,Ar,Foxo1,Gja1,Yap1,Bmp4,E2f1,Creb1
GO:1901701	Cellular response to oxygen-containing compound	14	1026	1.12	4.43e-11	10090.ENSMUSP00000001547,10090.ENSMUSP00000020408,10090.ENSMUSP00000025393,10090.ENSMUSP00000034187,10090.ENSMUSP00000034713,10090.ENSMUSP00000052648,10090.ENSMUSP00000055308,10090.ENSMUSP00000064536,10090.ENSMUSP00000069554,10090.ENSMUSP00000069616,10090.ENSMUSP00000073720,10090.ENSMUSP00000099434,10090.ENSMUSP00000133564,10090.ENSMUSP00000140112	Col1a1,Mdm2,Smad4,Mmp2,Ldlr,Ar,Foxo1,Gja1,Yap1,Egr1,Bmp4,E2f1,Dnm2,Creb1
GO:0009628	Response to abiotic stimulus	14	1126	1.08	1.35e-10	10090.ENSMUSP00000000188,10090.ENSMUSP00000001547,10090.ENSMUSP00000020171,10090.ENSMUSP00000020408,10090.ENSMUSP00000025393,10090.ENSMUSP00000034187,10090.ENSMUSP00000055308,10090.ENSMUSP00000064536,10090.ENSMUSP00000069554,10090.ENSMUSP00000069616,10090.ENSMUSP00000072800,10090.ENSMUSP00000099434,10090.ENSMUSP00000133564,10090.ENSMUSP00000140112	Ccnd2,Col1a1,Ctgf,Mdm2,Smad4,Mmp2,Foxo1,Gja1,Yap1,Egr1,Cxcl12,E2f1,Dnm2,Creb1
GO:2000113	Negative regulation of cellular macromolecule biosynthetic process	14	1370	0.99	1.40e-09	10090.ENSMUSP00000007757,10090.ENSMUSP00000020408,10090.ENSMUSP00000023673,10090.ENSMUSP00000025393,10090.ENSMUSP00000052648,10090.ENSMUSP00000055308,10090.ENSMUSP00000064536,10090.ENSMUSP00000069616,10090.ENSMUSP00000073720,10090.ENSMUSP00000084701,10090.ENSMUSP00000099434,10090.ENSMUSP00000109202,10090.ENSMUSP00000119415,10090.ENSMUSP00000140112	Tgfbr1,Mdm2,Runx1,Smad4,Ar,Foxo1,Gja1,Egr1,Bmp4,Bmpr2,E2f1,Runx2,Cnot6l,Creb1
GO:0045934	Negative regulation of nucleobase-containing compound metabolic process	14	1415	0.98	2.02e-09	10090.ENSMUSP00000007757,10090.ENSMUSP00000020408,10090.ENSMUSP00000023673,10090.ENSMUSP00000025393,10090.ENSMUSP00000052648,10090.ENSMUSP00000055308,10090.ENSMUSP00000064536,10090.ENSMUSP00000069554,10090.ENSMUSP00000069616,10090.ENSMUSP00000073720,10090.ENSMUSP00000084701,10090.ENSMUSP00000099434,10090.ENSMUSP00000109202,10090.ENSMUSP00000140112	Tgfbr1,Mdm2,Runx1,Smad4,Ar,Foxo1,Gja1,Yap1,Egr1,Bmp4,Bmpr2,E2f1,Runx2,Creb1
GO:0045893	Positive regulation of transcription, dna-templated	14	1541	0.94	5.18e-09	10090.ENSMUSP00000001547,10090.ENSMUSP00000007757,10090.ENSMUSP00000023673,10090.ENSMUSP00000025393,10090.ENSMUSP00000052648,10090.ENSMUSP00000055308,10090.ENSMUSP00000069554,10090.ENSMUSP00000069616,10090.ENSMUSP00000073720,10090.ENSMUSP00000084701,10090.ENSMUSP00000099434,10090.ENSMUSP00000109202,10090.ENSMUSP00000114123,10090.ENSMUSP00000140112	Col1a1,Tgfbr1,Runx1,Smad4,Ar,Foxo1,Yap1,Egr1,Bmp4,Bmpr2,E2f1,Runx2,Erbb4,Creb1
GO:0051246	Regulation of protein metabolic process	14	2799	0.68	4.78e-06	10090.ENSMUSP00000000188,10090.ENSMUSP00000007757,10090.ENSMUSP00000020171,10090.ENSMUSP00000020408,10090.ENSMUSP00000025393,10090.ENSMUSP00000034713,10090.ENSMUSP00000052648,10090.ENSMUSP00000055308,10090.ENSMUSP00000064536,10090.ENSMUSP00000069616,10090.ENSMUSP00000073720,10090.ENSMUSP00000084701,10090.ENSMUSP00000114123,10090.ENSMUSP00000119415	Ccnd2,Tgfbr1,Ctgf,Mdm2,Smad4,Ldlr,Ar,Foxo1,Gja1,Egr1,Bmp4,Bmpr2,Erbb4,Cnot6l
GO:0044260	Cellular macromolecule metabolic process	14	4161	0.51	0.00041	10090.ENSMUSP00000007757,10090.ENSMUSP00000020171,10090.ENSMUSP00000020408,10090.ENSMUSP00000025393,10090.ENSMUSP00000052648,10090.ENSMUSP00000069554,10090.ENSMUSP00000069616,10090.ENSMUSP00000073720,10090.ENSMUSP00000084701,10090.ENSMUSP00000099434,10090.ENSMUSP00000114123,10090.ENSMUSP00000119415,10090.ENSMUSP00000133564,10090.ENSMUSP00000140112	Tgfbr1,Ctgf,Mdm2,Smad4,Ar,Yap1,Egr1,Bmp4,Bmpr2,E2f1,Erbb4,Cnot6l,Dnm2,Creb1
GO:0071363	Cellular response to growth factor stimulus	13	459	1.43	1.55e-13	10090.ENSMUSP00000001547,10090.ENSMUSP00000007757,10090.ENSMUSP00000020171,10090.ENSMUSP00000020408,10090.ENSMUSP00000023673,10090.ENSMUSP00000025393,10090.ENSMUSP00000069616,10090.ENSMUSP00000073720,10090.ENSMUSP00000084701,10090.ENSMUSP00000099434,10090.ENSMUSP00000109202,10090.ENSMUSP00000114123,10090.ENSMUSP00000140112	Col1a1,Tgfbr1,Ctgf,Mdm2,Runx1,Smad4,Egr1,Bmp4,Bmpr2,E2f1,Runx2,Erbb4,Creb1
GO:0009887	Animal organ morphogenesis	13	1038	1.08	9.99e-10	10090.ENSMUSP00000001547,10090.ENSMUSP00000007757,10090.ENSMUSP00000020171,10090.ENSMUSP00000020408,10090.ENSMUSP00000025393,10090.ENSMUSP00000034187,10090.ENSMUSP00000052648,10090.ENSMUSP00000055308,10090.ENSMUSP00000064536,10090.ENSMUSP00000069554,10090.ENSMUSP00000073720,10090.ENSMUSP00000084701,10090.ENSMUSP00000109202	Col1a1,Tgfbr1,Ctgf,Mdm2,Smad4,Mmp2,Ar,Foxo1,Gja1,Yap1,Bmp4,Bmpr2,Runx2
GO:0048585	Negative regulation of response to stimulus	13	1571	0.9	8.36e-08	10090.ENSMUSP00000007757,10090.ENSMUSP00000020408,10090.ENSMUSP00000025393,10090.ENSMUSP00000034713,10090.ENSMUSP00000052648,10090.ENSMUSP00000055308,10090.ENSMUSP00000064536,10090.ENSMUSP00000069554,10090.ENSMUSP00000069616,10090.ENSMUSP00000072800,10090.ENSMUSP00000073720,10090.ENSMUSP00000109202,10090.ENSMUSP00000133564	Tgfbr1,Mdm2,Smad4,Ldlr,Ar,Foxo1,Gja1,Yap1,Egr1,Cxcl12,Bmp4,Runx2,Dnm2
GO:0051247	Positive regulation of protein metabolic process	13	1675	0.87	1.64e-07	10090.ENSMUSP00000000188,10090.ENSMUSP00000007757,10090.ENSMUSP00000020171,10090.ENSMUSP00000020408,10090.ENSMUSP00000025393,10090.ENSMUSP00000034713,10090.ENSMUSP00000052648,10090.ENSMUSP00000055308,10090.ENSMUSP00000064536,10090.ENSMUSP00000069616,10090.ENSMUSP00000073720,10090.ENSMUSP00000084701,10090.ENSMUSP00000114123	Ccnd2,Tgfbr1,Ctgf,Mdm2,Smad4,Ldlr,Ar,Foxo1,Gja1,Egr1,Bmp4,Bmpr2,Erbb4
GO:0010647	Positive regulation of cell communication	13	1762	0.85	2.86e-07	10090.ENSMUSP00000001547,10090.ENSMUSP00000007757,10090.ENSMUSP00000020171,10090.ENSMUSP00000023673,10090.ENSMUSP00000025393,10090.ENSMUSP00000052648,10090.ENSMUSP00000064536,10090.ENSMUSP00000069554,10090.ENSMUSP00000072800,10090.ENSMUSP00000073720,10090.ENSMUSP00000084701,10090.ENSMUSP00000114123,10090.ENSMUSP00000140112	Col1a1,Tgfbr1,Ctgf,Runx1,Smad4,Ar,Gja1,Yap1,Cxcl12,Bmp4,Bmpr2,Erbb4,Creb1
GO:0023056	Positive regulation of signaling	13	1769	0.85	2.96e-07	10090.ENSMUSP00000001547,10090.ENSMUSP00000007757,10090.ENSMUSP00000020171,10090.ENSMUSP00000023673,10090.ENSMUSP00000025393,10090.ENSMUSP00000052648,10090.ENSMUSP00000064536,10090.ENSMUSP00000069554,10090.ENSMUSP00000072800,10090.ENSMUSP00000073720,10090.ENSMUSP00000084701,10090.ENSMUSP00000114123,10090.ENSMUSP00000140112	Col1a1,Tgfbr1,Ctgf,Runx1,Smad4,Ar,Gja1,Yap1,Cxcl12,Bmp4,Bmpr2,Erbb4,Creb1
GO:0006357	Regulation of transcription by rna polymerase ii	13	1897	0.82	6.14e-07	10090.ENSMUSP00000007757,10090.ENSMUSP00000020408,10090.ENSMUSP00000023673,10090.ENSMUSP00000025393,10090.ENSMUSP00000052648,10090.ENSMUSP00000055308,10090.ENSMUSP00000069554,10090.ENSMUSP00000069616,10090.ENSMUSP00000073720,10090.ENSMUSP00000084701,10090.ENSMUSP00000099434,10090.ENSMUSP00000109202,10090.ENSMUSP00000140112	Tgfbr1,Mdm2,Runx1,Smad4,Ar,Foxo1,Yap1,Egr1,Bmp4,Bmpr2,E2f1,Runx2,Creb1
GO:0048584	Positive regulation of response to stimulus	13	2080	0.78	1.65e-06	10090.ENSMUSP00000001547,10090.ENSMUSP00000007757,10090.ENSMUSP00000020171,10090.ENSMUSP00000025393,10090.ENSMUSP00000034187,10090.ENSMUSP00000034713,10090.ENSMUSP00000052648,10090.ENSMUSP00000064536,10090.ENSMUSP00000069554,10090.ENSMUSP00000072800,10090.ENSMUSP00000073720,10090.ENSMUSP00000084701,10090.ENSMUSP00000114123	Col1a1,Tgfbr1,Ctgf,Smad4,Mmp2,Ldlr,Ar,Gja1,Yap1,Cxcl12,Bmp4,Bmpr2,Erbb4
GO:0051128	Regulation of cellular component organization	13	2438	0.71	8.81e-06	10090.ENSMUSP00000007757,10090.ENSMUSP00000020171,10090.ENSMUSP00000020408,10090.ENSMUSP00000025393,10090.ENSMUSP00000034713,10090.ENSMUSP00000052648,10090.ENSMUSP00000064536,10090.ENSMUSP00000072800,10090.ENSMUSP00000073720,10090.ENSMUSP00000084701,10090.ENSMUSP00000119415,10090.ENSMUSP00000133564,10090.ENSMUSP00000140112	Tgfbr1,Ctgf,Mdm2,Smad4,Ldlr,Ar,Gja1,Cxcl12,Bmp4,Bmpr2,Cnot6l,Dnm2,Creb1
GO:0032268	Regulation of cellular protein metabolic process	13	2657	0.67	2.20e-05	10090.ENSMUSP00000000188,10090.ENSMUSP00000007757,10090.ENSMUSP00000020171,10090.ENSMUSP00000020408,10090.ENSMUSP00000025393,10090.ENSMUSP00000034713,10090.ENSMUSP00000052648,10090.ENSMUSP00000055308,10090.ENSMUSP00000069616,10090.ENSMUSP00000073720,10090.ENSMUSP00000084701,10090.ENSMUSP00000114123,10090.ENSMUSP00000119415	Ccnd2,Tgfbr1,Ctgf,Mdm2,Smad4,Ldlr,Ar,Foxo1,Egr1,Bmp4,Bmpr2,Erbb4,Cnot6l
GO:0016043	Cellular component organization	13	4769	0.42	0.0068	10090.ENSMUSP00000001547,10090.ENSMUSP00000007757,10090.ENSMUSP00000020171,10090.ENSMUSP00000020408,10090.ENSMUSP00000025393,10090.ENSMUSP00000034187,10090.ENSMUSP00000064536,10090.ENSMUSP00000069554,10090.ENSMUSP00000072800,10090.ENSMUSP00000084701,10090.ENSMUSP00000114123,10090.ENSMUSP00000133564,10090.ENSMUSP00000140112	Col1a1,Tgfbr1,Ctgf,Mdm2,Smad4,Mmp2,Gja1,Yap1,Cxcl12,Bmpr2,Erbb4,Dnm2,Creb1
GO:0009725	Response to hormone	12	812	1.15	1.37e-09	10090.ENSMUSP00000001547,10090.ENSMUSP00000007757,10090.ENSMUSP00000020171,10090.ENSMUSP00000020408,10090.ENSMUSP00000034187,10090.ENSMUSP00000052648,10090.ENSMUSP00000055308,10090.ENSMUSP00000064536,10090.ENSMUSP00000069554,10090.ENSMUSP00000069616,10090.ENSMUSP00000073720,10090.ENSMUSP00000140112	Col1a1,Tgfbr1,Ctgf,Mdm2,Mmp2,Ar,Foxo1,Gja1,Yap1,Egr1,Bmp4,Creb1
GO:0014070	Response to organic cyclic compound	12	930	1.09	5.18e-09	10090.ENSMUSP00000001547,10090.ENSMUSP00000007757,10090.ENSMUSP00000020171,10090.ENSMUSP00000020408,10090.ENSMUSP00000034187,10090.ENSMUSP00000052648,10090.ENSMUSP00000055308,10090.ENSMUSP00000064536,10090.ENSMUSP00000069554,10090.ENSMUSP00000069616,10090.ENSMUSP00000073720,10090.ENSMUSP00000133564	Col1a1,Tgfbr1,Ctgf,Mdm2,Mmp2,Ar,Foxo1,Gja1,Yap1,Egr1,Bmp4,Dnm2
GO:0035295	Tube development	12	961	1.08	6.84e-09	10090.ENSMUSP00000007757,10090.ENSMUSP00000020171,10090.ENSMUSP00000025393,10090.ENSMUSP00000034187,10090.ENSMUSP00000034713,10090.ENSMUSP00000052648,10090.ENSMUSP00000064536,10090.ENSMUSP00000069554,10090.ENSMUSP00000072800,10090.ENSMUSP00000073720,10090.ENSMUSP00000084701,10090.ENSMUSP00000140112	Tgfbr1,Ctgf,Smad4,Mmp2,Ldlr,Ar,Gja1,Yap1,Cxcl12,Bmp4,Bmpr2,Creb1
GO:0051093	Negative regulation of developmental process	12	1043	1.04	1.56e-08	10090.ENSMUSP00000007757,10090.ENSMUSP00000020408,10090.ENSMUSP00000023673,10090.ENSMUSP00000025393,10090.ENSMUSP00000034713,10090.ENSMUSP00000055308,10090.ENSMUSP00000064536,10090.ENSMUSP00000069554,10090.ENSMUSP00000073720,10090.ENSMUSP00000084701,10090.ENSMUSP00000099434,10090.ENSMUSP00000114123	Tgfbr1,Mdm2,Runx1,Smad4,Ldlr,Foxo1,Gja1,Yap1,Bmp4,Bmpr2,E2f1,Erbb4
GO:0060548	Negative regulation of cell death	12	1046	1.04	1.59e-08	10090.ENSMUSP00000000188,10090.ENSMUSP00000007757,10090.ENSMUSP00000020171,10090.ENSMUSP00000020408,10090.ENSMUSP00000025393,10090.ENSMUSP00000052648,10090.ENSMUSP00000055308,10090.ENSMUSP00000069554,10090.ENSMUSP00000072800,10090.ENSMUSP00000073720,10090.ENSMUSP00000114123,10090.ENSMUSP00000140112	Ccnd2,Tgfbr1,Ctgf,Mdm2,Smad4,Ar,Foxo1,Yap1,Cxcl12,Bmp4,Erbb4,Creb1
GO:0060284	Regulation of cell development	12	1086	1.02	2.36e-08	10090.ENSMUSP00000020408,10090.ENSMUSP00000023673,10090.ENSMUSP00000025393,10090.ENSMUSP00000034713,10090.ENSMUSP00000069554,10090.ENSMUSP00000072800,10090.ENSMUSP00000073720,10090.ENSMUSP00000084701,10090.ENSMUSP00000099434,10090.ENSMUSP00000114123,10090.ENSMUSP00000133564,10090.ENSMUSP00000140112	Mdm2,Runx1,Smad4,Ldlr,Yap1,Cxcl12,Bmp4,Bmpr2,E2f1,Erbb4,Dnm2,Creb1
GO:0009790	Embryo development	12	1165	0.99	4.63e-08	10090.ENSMUSP00000001547,10090.ENSMUSP00000007757,10090.ENSMUSP00000023673,10090.ENSMUSP00000025393,10090.ENSMUSP00000034187,10090.ENSMUSP00000052648,10090.ENSMUSP00000064536,10090.ENSMUSP00000069554,10090.ENSMUSP00000073720,10090.ENSMUSP00000084701,10090.ENSMUSP00000109202,10090.ENSMUSP00000114123	Col1a1,Tgfbr1,Runx1,Smad4,Mmp2,Ar,Gja1,Yap1,Bmp4,Bmpr2,Runx2,Erbb4
GO:1903507	Negative regulation of nucleic acid-templated transcription	12	1215	0.98	7.27e-08	10090.ENSMUSP00000007757,10090.ENSMUSP00000020408,10090.ENSMUSP00000023673,10090.ENSMUSP00000025393,10090.ENSMUSP00000052648,10090.ENSMUSP00000055308,10090.ENSMUSP00000069554,10090.ENSMUSP00000069616,10090.ENSMUSP00000073720,10090.ENSMUSP00000099434,10090.ENSMUSP00000109202,10090.ENSMUSP00000140112	Tgfbr1,Mdm2,Runx1,Smad4,Ar,Foxo1,Yap1,Egr1,Bmp4,E2f1,Runx2,Creb1
GO:0045944	Positive regulation of transcription by rna polymerase ii	12	1239	0.97	8.83e-08	10090.ENSMUSP00000007757,10090.ENSMUSP00000023673,10090.ENSMUSP00000025393,10090.ENSMUSP00000052648,10090.ENSMUSP00000055308,10090.ENSMUSP00000069554,10090.ENSMUSP00000069616,10090.ENSMUSP00000073720,10090.ENSMUSP00000084701,10090.ENSMUSP00000099434,10090.ENSMUSP00000109202,10090.ENSMUSP00000140112	Tgfbr1,Runx1,Smad4,Ar,Foxo1,Yap1,Egr1,Bmp4,Bmpr2,E2f1,Runx2,Creb1
GO:0010648	Negative regulation of cell communication	12	1322	0.94	1.65e-07	10090.ENSMUSP00000007757,10090.ENSMUSP00000020408,10090.ENSMUSP00000025393,10090.ENSMUSP00000052648,10090.ENSMUSP00000055308,10090.ENSMUSP00000064536,10090.ENSMUSP00000069554,10090.ENSMUSP00000069616,10090.ENSMUSP00000072800,10090.ENSMUSP00000073720,10090.ENSMUSP00000109202,10090.ENSMUSP00000133564	Tgfbr1,Mdm2,Smad4,Ar,Foxo1,Gja1,Yap1,Egr1,Cxcl12,Bmp4,Runx2,Dnm2
GO:0023057	Negative regulation of signaling	12	1326	0.94	1.70e-07	10090.ENSMUSP00000007757,10090.ENSMUSP00000020408,10090.ENSMUSP00000025393,10090.ENSMUSP00000052648,10090.ENSMUSP00000055308,10090.ENSMUSP00000064536,10090.ENSMUSP00000069554,10090.ENSMUSP00000069616,10090.ENSMUSP00000072800,10090.ENSMUSP00000073720,10090.ENSMUSP00000109202,10090.ENSMUSP00000133564	Tgfbr1,Mdm2,Smad4,Ar,Foxo1,Gja1,Yap1,Egr1,Cxcl12,Bmp4,Runx2,Dnm2
GO:0003008	System process	12	1578	0.86	9.67e-07	10090.ENSMUSP00000000188,10090.ENSMUSP00000001547,10090.ENSMUSP00000034187,10090.ENSMUSP00000034713,10090.ENSMUSP00000052648,10090.ENSMUSP00000064536,10090.ENSMUSP00000069554,10090.ENSMUSP00000069616,10090.ENSMUSP00000072800,10090.ENSMUSP00000073720,10090.ENSMUSP00000084701,10090.ENSMUSP00000140112	Ccnd2,Col1a1,Mmp2,Ldlr,Ar,Gja1,Yap1,Egr1,Cxcl12,Bmp4,Bmpr2,Creb1
GO:0048468	Cell development	12	1730	0.82	2.32e-06	10090.ENSMUSP00000023673,10090.ENSMUSP00000025393,10090.ENSMUSP00000034187,10090.ENSMUSP00000052648,10090.ENSMUSP00000064536,10090.ENSMUSP00000072800,10090.ENSMUSP00000073720,10090.ENSMUSP00000084701,10090.ENSMUSP00000109202,10090.ENSMUSP00000114123,10090.ENSMUSP00000133564,10090.ENSMUSP00000140112	Runx1,Smad4,Mmp2,Ar,Gja1,Cxcl12,Bmp4,Bmpr2,Runx2,Erbb4,Dnm2,Creb1
GO:0007166	Cell surface receptor signaling pathway	12	1741	0.82	2.46e-06	10090.ENSMUSP00000001547,10090.ENSMUSP00000007757,10090.ENSMUSP00000020171,10090.ENSMUSP00000025393,10090.ENSMUSP00000055308,10090.ENSMUSP00000069616,10090.ENSMUSP00000072800,10090.ENSMUSP00000073720,10090.ENSMUSP00000084701,10090.ENSMUSP00000109202,10090.ENSMUSP00000114123,10090.ENSMUSP00000140112	Col1a1,Tgfbr1,Ctgf,Smad4,Foxo1,Egr1,Cxcl12,Bmp4,Bmpr2,Runx2,Erbb4,Creb1
GO:0051179	Localization	12	4646	0.39	0.0192	10090.ENSMUSP00000001547,10090.ENSMUSP00000007757,10090.ENSMUSP00000020171,10090.ENSMUSP00000020408,10090.ENSMUSP00000034187,10090.ENSMUSP00000034713,10090.ENSMUSP00000064536,10090.ENSMUSP00000072800,10090.ENSMUSP00000073720,10090.ENSMUSP00000114123,10090.ENSMUSP00000133564,10090.ENSMUSP00000140112	Col1a1,Tgfbr1,Ctgf,Mdm2,Mmp2,Ldlr,Gja1,Cxcl12,Bmp4,Erbb4,Dnm2,Creb1
GO:0007167	Enzyme linked receptor protein signaling pathway	11	558	1.28	7.27e-10	10090.ENSMUSP00000001547,10090.ENSMUSP00000007757,10090.ENSMUSP00000020171,10090.ENSMUSP00000025393,10090.ENSMUSP00000055308,10090.ENSMUSP00000069616,10090.ENSMUSP00000073720,10090.ENSMUSP00000084701,10090.ENSMUSP00000109202,10090.ENSMUSP00000114123,10090.ENSMUSP00000140112	Col1a1,Tgfbr1,Ctgf,Smad4,Foxo1,Egr1,Bmp4,Bmpr2,Runx2,Erbb4,Creb1
GO:0048729	Tissue morphogenesis	11	646	1.21	2.81e-09	10090.ENSMUSP00000007757,10090.ENSMUSP00000020408,10090.ENSMUSP00000023673,10090.ENSMUSP00000025393,10090.ENSMUSP00000034187,10090.ENSMUSP00000052648,10090.ENSMUSP00000064536,10090.ENSMUSP00000069554,10090.ENSMUSP00000072800,10090.ENSMUSP00000073720,10090.ENSMUSP00000084701	Tgfbr1,Mdm2,Runx1,Smad4,Mmp2,Ar,Gja1,Yap1,Cxcl12,Bmp4,Bmpr2
GO:0040008	Regulation of growth	11	701	1.18	5.65e-09	10090.ENSMUSP00000007757,10090.ENSMUSP00000025393,10090.ENSMUSP00000052648,10090.ENSMUSP00000064536,10090.ENSMUSP00000069554,10090.ENSMUSP00000072800,10090.ENSMUSP00000073720,10090.ENSMUSP00000084701,10090.ENSMUSP00000114123,10090.ENSMUSP00000133564,10090.ENSMUSP00000140112	Tgfbr1,Smad4,Ar,Gja1,Yap1,Cxcl12,Bmp4,Bmpr2,Erbb4,Dnm2,Creb1
GO:0035239	Tube morphogenesis	11	728	1.16	7.92e-09	10090.ENSMUSP00000007757,10090.ENSMUSP00000020171,10090.ENSMUSP00000025393,10090.ENSMUSP00000034187,10090.ENSMUSP00000034713,10090.ENSMUSP00000052648,10090.ENSMUSP00000064536,10090.ENSMUSP00000069554,10090.ENSMUSP00000072800,10090.ENSMUSP00000073720,10090.ENSMUSP00000084701	Tgfbr1,Ctgf,Smad4,Mmp2,Ldlr,Ar,Gja1,Yap1,Cxcl12,Bmp4,Bmpr2
GO:0048646	Anatomical structure formation involved in morphogenesis	11	952	1.04	9.49e-08	10090.ENSMUSP00000001547,10090.ENSMUSP00000007757,10090.ENSMUSP00000020171,10090.ENSMUSP00000025393,10090.ENSMUSP00000034187,10090.ENSMUSP00000052648,10090.ENSMUSP00000055308,10090.ENSMUSP00000069554,10090.ENSMUSP00000072800,10090.ENSMUSP00000073720,10090.ENSMUSP00000084701	Col1a1,Tgfbr1,Ctgf,Smad4,Mmp2,Ar,Foxo1,Yap1,Cxcl12,Bmp4,Bmpr2
GO:0030182	Neuron differentiation	11	1056	1.0	2.49e-07	10090.ENSMUSP00000007757,10090.ENSMUSP00000023673,10090.ENSMUSP00000025393,10090.ENSMUSP00000034187,10090.ENSMUSP00000064536,10090.ENSMUSP00000072800,10090.ENSMUSP00000073720,10090.ENSMUSP00000109202,10090.ENSMUSP00000114123,10090.ENSMUSP00000133564,10090.ENSMUSP00000140112	Tgfbr1,Runx1,Smad4,Mmp2,Gja1,Cxcl12,Bmp4,Runx2,Erbb4,Dnm2,Creb1
GO:0060429	Epithelium development	11	1067	0.99	2.74e-07	10090.ENSMUSP00000023673,10090.ENSMUSP00000025393,10090.ENSMUSP00000034187,10090.ENSMUSP00000052648,10090.ENSMUSP00000064536,10090.ENSMUSP00000069554,10090.ENSMUSP00000072800,10090.ENSMUSP00000073720,10090.ENSMUSP00000084701,10090.ENSMUSP00000114123,10090.ENSMUSP00000140112	Runx1,Smad4,Mmp2,Ar,Gja1,Yap1,Cxcl12,Bmp4,Bmpr2,Erbb4,Creb1
GO:0009968	Negative regulation of signal transduction	11	1181	0.95	6.72e-07	10090.ENSMUSP00000007757,10090.ENSMUSP00000020408,10090.ENSMUSP00000025393,10090.ENSMUSP00000052648,10090.ENSMUSP00000055308,10090.ENSMUSP00000069554,10090.ENSMUSP00000069616,10090.ENSMUSP00000072800,10090.ENSMUSP00000073720,10090.ENSMUSP00000109202,10090.ENSMUSP00000133564	Tgfbr1,Mdm2,Smad4,Ar,Foxo1,Yap1,Egr1,Cxcl12,Bmp4,Runx2,Dnm2
GO:0045892	Negative regulation of transcription, dna-templated	11	1181	0.95	6.72e-07	10090.ENSMUSP00000007757,10090.ENSMUSP00000020408,10090.ENSMUSP00000023673,10090.ENSMUSP00000025393,10090.ENSMUSP00000052648,10090.ENSMUSP00000055308,10090.ENSMUSP00000069616,10090.ENSMUSP00000073720,10090.ENSMUSP00000099434,10090.ENSMUSP00000109202,10090.ENSMUSP00000140112	Tgfbr1,Mdm2,Runx1,Smad4,Ar,Foxo1,Egr1,Bmp4,E2f1,Runx2,Creb1
GO:0051241	Negative regulation of multicellular organismal process	11	1304	0.91	1.65e-06	10090.ENSMUSP00000007757,10090.ENSMUSP00000020408,10090.ENSMUSP00000023673,10090.ENSMUSP00000025393,10090.ENSMUSP00000034187,10090.ENSMUSP00000034713,10090.ENSMUSP00000055308,10090.ENSMUSP00000064536,10090.ENSMUSP00000073720,10090.ENSMUSP00000084701,10090.ENSMUSP00000114123	Tgfbr1,Mdm2,Runx1,Smad4,Mmp2,Ldlr,Foxo1,Gja1,Bmp4,Bmpr2,Erbb4
GO:0022414	Reproductive process	11	1467	0.86	4.72e-06	10090.ENSMUSP00000007757,10090.ENSMUSP00000025393,10090.ENSMUSP00000034187,10090.ENSMUSP00000052648,10090.ENSMUSP00000064536,10090.ENSMUSP00000069616,10090.ENSMUSP00000072800,10090.ENSMUSP00000073720,10090.ENSMUSP00000084701,10090.ENSMUSP00000099434,10090.ENSMUSP00000133564	Tgfbr1,Smad4,Mmp2,Ar,Gja1,Egr1,Cxcl12,Bmp4,Bmpr2,E2f1,Dnm2
GO:0032270	Positive regulation of cellular protein metabolic process	11	1600	0.82	1.06e-05	10090.ENSMUSP00000000188,10090.ENSMUSP00000007757,10090.ENSMUSP00000020171,10090.ENSMUSP00000020408,10090.ENSMUSP00000025393,10090.ENSMUSP00000034713,10090.ENSMUSP00000052648,10090.ENSMUSP00000069616,10090.ENSMUSP00000073720,10090.ENSMUSP00000084701,10090.ENSMUSP00000114123	Ccnd2,Tgfbr1,Ctgf,Mdm2,Smad4,Ldlr,Ar,Egr1,Bmp4,Bmpr2,Erbb4
GO:0019220	Regulation of phosphate metabolic process	11	1776	0.77	2.69e-05	10090.ENSMUSP00000000188,10090.ENSMUSP00000007757,10090.ENSMUSP00000020171,10090.ENSMUSP00000025393,10090.ENSMUSP00000034713,10090.ENSMUSP00000052648,10090.ENSMUSP00000055308,10090.ENSMUSP00000069616,10090.ENSMUSP00000073720,10090.ENSMUSP00000084701,10090.ENSMUSP00000114123	Ccnd2,Tgfbr1,Ctgf,Smad4,Ldlr,Ar,Foxo1,Egr1,Bmp4,Bmpr2,Erbb4
GO:0009605	Response to external stimulus	11	2199	0.68	0.00019	10090.ENSMUSP00000001547,10090.ENSMUSP00000020408,10090.ENSMUSP00000025393,10090.ENSMUSP00000034187,10090.ENSMUSP00000034713,10090.ENSMUSP00000055308,10090.ENSMUSP00000064536,10090.ENSMUSP00000072800,10090.ENSMUSP00000073720,10090.ENSMUSP00000084701,10090.ENSMUSP00000140112	Col1a1,Mdm2,Smad4,Mmp2,Ldlr,Foxo1,Gja1,Cxcl12,Bmp4,Bmpr2,Creb1
GO:0048638	Regulation of developmental growth	10	388	1.39	7.20e-10	10090.ENSMUSP00000007757,10090.ENSMUSP00000052648,10090.ENSMUSP00000064536,10090.ENSMUSP00000069554,10090.ENSMUSP00000072800,10090.ENSMUSP00000073720,10090.ENSMUSP00000084701,10090.ENSMUSP00000114123,10090.ENSMUSP00000133564,10090.ENSMUSP00000140112	Tgfbr1,Ar,Gja1,Yap1,Cxcl12,Bmp4,Bmpr2,Erbb4,Dnm2,Creb1
GO:0007507	Heart development	10	581	1.22	1.99e-08	10090.ENSMUSP00000007757,10090.ENSMUSP00000020408,10090.ENSMUSP00000025393,10090.ENSMUSP00000034187,10090.ENSMUSP00000064536,10090.ENSMUSP00000069554,10090.ENSMUSP00000073720,10090.ENSMUSP00000084701,10090.ENSMUSP00000114123,10090.ENSMUSP00000133564	Tgfbr1,Mdm2,Smad4,Mmp2,Gja1,Yap1,Bmp4,Bmpr2,Erbb4,Dnm2
GO:0043065	Positive regulation of apoptotic process	10	641	1.17	4.54e-08	10090.ENSMUSP00000007757,10090.ENSMUSP00000020171,10090.ENSMUSP00000025393,10090.ENSMUSP00000034187,10090.ENSMUSP00000055308,10090.ENSMUSP00000069616,10090.ENSMUSP00000073720,10090.ENSMUSP00000099434,10090.ENSMUSP00000114123,10090.ENSMUSP00000140112	Tgfbr1,Ctgf,Smad4,Mmp2,Foxo1,Egr1,Bmp4,E2f1,Erbb4,Creb1
GO:0045596	Negative regulation of cell differentiation	10	761	1.1	1.92e-07	10090.ENSMUSP00000007757,10090.ENSMUSP00000020408,10090.ENSMUSP00000023673,10090.ENSMUSP00000025393,10090.ENSMUSP00000034713,10090.ENSMUSP00000055308,10090.ENSMUSP00000069554,10090.ENSMUSP00000073720,10090.ENSMUSP00000099434,10090.ENSMUSP00000114123	Tgfbr1,Mdm2,Runx1,Smad4,Ldlr,Foxo1,Yap1,Bmp4,E2f1,Erbb4
GO:0043009	Chordate embryonic development	10	801	1.08	2.96e-07	10090.ENSMUSP00000001547,10090.ENSMUSP00000007757,10090.ENSMUSP00000023673,10090.ENSMUSP00000025393,10090.ENSMUSP00000052648,10090.ENSMUSP00000064536,10090.ENSMUSP00000069554,10090.ENSMUSP00000073720,10090.ENSMUSP00000084701,10090.ENSMUSP00000109202	Col1a1,Tgfbr1,Runx1,Smad4,Ar,Gja1,Yap1,Bmp4,Bmpr2,Runx2
GO:0048609	Multicellular organismal reproductive process	10	848	1.05	4.80e-07	10090.ENSMUSP00000007757,10090.ENSMUSP00000025393,10090.ENSMUSP00000052648,10090.ENSMUSP00000064536,10090.ENSMUSP00000069616,10090.ENSMUSP00000072800,10090.ENSMUSP00000073720,10090.ENSMUSP00000084701,10090.ENSMUSP00000099434,10090.ENSMUSP00000133564	Tgfbr1,Smad4,Ar,Gja1,Egr1,Cxcl12,Bmp4,Bmpr2,E2f1,Dnm2
GO:0030334	Regulation of cell migration	10	915	1.02	8.99e-07	10090.ENSMUSP00000001547,10090.ENSMUSP00000007757,10090.ENSMUSP00000020408,10090.ENSMUSP00000034187,10090.ENSMUSP00000064536,10090.ENSMUSP00000069616,10090.ENSMUSP00000072800,10090.ENSMUSP00000073720,10090.ENSMUSP00000084701,10090.ENSMUSP00000114123	Col1a1,Tgfbr1,Mdm2,Mmp2,Gja1,Egr1,Cxcl12,Bmp4,Bmpr2,Erbb4
GO:0050767	Regulation of neurogenesis	10	948	1.0	1.21e-06	10090.ENSMUSP00000020408,10090.ENSMUSP00000034713,10090.ENSMUSP00000069554,10090.ENSMUSP00000072800,10090.ENSMUSP00000073720,10090.ENSMUSP00000084701,10090.ENSMUSP00000099434,10090.ENSMUSP00000114123,10090.ENSMUSP00000133564,10090.ENSMUSP00000140112	Mdm2,Ldlr,Yap1,Cxcl12,Bmp4,Bmpr2,E2f1,Erbb4,Dnm2,Creb1
GO:0010243	Response to organonitrogen compound	10	975	0.99	1.52e-06	10090.ENSMUSP00000001547,10090.ENSMUSP00000020171,10090.ENSMUSP00000020408,10090.ENSMUSP00000034187,10090.ENSMUSP00000034713,10090.ENSMUSP00000055308,10090.ENSMUSP00000064536,10090.ENSMUSP00000069616,10090.ENSMUSP00000133564,10090.ENSMUSP00000140112	Col1a1,Ctgf,Mdm2,Mmp2,Ldlr,Foxo1,Gja1,Egr1,Dnm2,Creb1
GO:0044703	Multi-organism reproductive process	10	1000	0.98	1.83e-06	10090.ENSMUSP00000007757,10090.ENSMUSP00000025393,10090.ENSMUSP00000034187,10090.ENSMUSP00000052648,10090.ENSMUSP00000064536,10090.ENSMUSP00000072800,10090.ENSMUSP00000073720,10090.ENSMUSP00000084701,10090.ENSMUSP00000099434,10090.ENSMUSP00000133564	Tgfbr1,Smad4,Mmp2,Ar,Gja1,Cxcl12,Bmp4,Bmpr2,E2f1,Dnm2
GO:0003006	Developmental process involved in reproduction	10	1005	0.98	1.91e-06	10090.ENSMUSP00000007757,10090.ENSMUSP00000025393,10090.ENSMUSP00000034187,10090.ENSMUSP00000052648,10090.ENSMUSP00000064536,10090.ENSMUSP00000072800,10090.ENSMUSP00000073720,10090.ENSMUSP00000084701,10090.ENSMUSP00000099434,10090.ENSMUSP00000133564	Tgfbr1,Smad4,Mmp2,Ar,Gja1,Cxcl12,Bmp4,Bmpr2,E2f1,Dnm2
GO:0022603	Regulation of anatomical structure morphogenesis	10	1090	0.94	3.75e-06	10090.ENSMUSP00000007757,10090.ENSMUSP00000023673,10090.ENSMUSP00000025393,10090.ENSMUSP00000052648,10090.ENSMUSP00000064536,10090.ENSMUSP00000072800,10090.ENSMUSP00000073720,10090.ENSMUSP00000084701,10090.ENSMUSP00000109202,10090.ENSMUSP00000133564	Tgfbr1,Runx1,Smad4,Ar,Gja1,Cxcl12,Bmp4,Bmpr2,Runx2,Dnm2
GO:0051130	Positive regulation of cellular component organization	10	1236	0.89	1.07e-05	10090.ENSMUSP00000007757,10090.ENSMUSP00000020171,10090.ENSMUSP00000025393,10090.ENSMUSP00000052648,10090.ENSMUSP00000072800,10090.ENSMUSP00000073720,10090.ENSMUSP00000084701,10090.ENSMUSP00000119415,10090.ENSMUSP00000133564,10090.ENSMUSP00000140112	Tgfbr1,Ctgf,Smad4,Ar,Cxcl12,Bmp4,Bmpr2,Cnot6l,Dnm2,Creb1
GO:0001932	Regulation of protein phosphorylation	10	1449	0.82	4.00e-05	10090.ENSMUSP00000000188,10090.ENSMUSP00000007757,10090.ENSMUSP00000020171,10090.ENSMUSP00000025393,10090.ENSMUSP00000052648,10090.ENSMUSP00000055308,10090.ENSMUSP00000069616,10090.ENSMUSP00000073720,10090.ENSMUSP00000084701,10090.ENSMUSP00000114123	Ccnd2,Tgfbr1,Ctgf,Smad4,Ar,Foxo1,Egr1,Bmp4,Bmpr2,Erbb4
GO:1902531	Regulation of intracellular signal transduction	10	1556	0.79	7.32e-05	10090.ENSMUSP00000007757,10090.ENSMUSP00000020171,10090.ENSMUSP00000020408,10090.ENSMUSP00000025393,10090.ENSMUSP00000052648,10090.ENSMUSP00000055308,10090.ENSMUSP00000072800,10090.ENSMUSP00000073720,10090.ENSMUSP00000114123,10090.ENSMUSP00000133564	Tgfbr1,Ctgf,Mdm2,Smad4,Ar,Foxo1,Cxcl12,Bmp4,Erbb4,Dnm2
GO:0019538	Protein metabolic process	10	3634	0.42	0.0359	10090.ENSMUSP00000007757,10090.ENSMUSP00000020408,10090.ENSMUSP00000025393,10090.ENSMUSP00000034187,10090.ENSMUSP00000034713,10090.ENSMUSP00000069554,10090.ENSMUSP00000073720,10090.ENSMUSP00000084701,10090.ENSMUSP00000114123,10090.ENSMUSP00000140112	Tgfbr1,Mdm2,Smad4,Mmp2,Ldlr,Yap1,Bmp4,Bmpr2,Erbb4,Creb1
GO:0070482	Response to oxygen levels	9	331	1.42	5.18e-09	10090.ENSMUSP00000001547,10090.ENSMUSP00000020171,10090.ENSMUSP00000020408,10090.ENSMUSP00000025393,10090.ENSMUSP00000034187,10090.ENSMUSP00000055308,10090.ENSMUSP00000069616,10090.ENSMUSP00000099434,10090.ENSMUSP00000140112	Col1a1,Ctgf,Mdm2,Smad4,Mmp2,Foxo1,Egr1,E2f1,Creb1
GO:0050678	Regulation of epithelial cell proliferation	9	365	1.37	1.00e-08	10090.ENSMUSP00000000188,10090.ENSMUSP00000007757,10090.ENSMUSP00000052648,10090.ENSMUSP00000064536,10090.ENSMUSP00000069554,10090.ENSMUSP00000072800,10090.ENSMUSP00000073720,10090.ENSMUSP00000084701,10090.ENSMUSP00000114123	Ccnd2,Tgfbr1,Ar,Gja1,Yap1,Cxcl12,Bmp4,Bmpr2,Erbb4
GO:0048514	Blood vessel morphogenesis	9	433	1.3	3.81e-08	10090.ENSMUSP00000007757,10090.ENSMUSP00000020171,10090.ENSMUSP00000034187,10090.ENSMUSP00000034713,10090.ENSMUSP00000064536,10090.ENSMUSP00000069554,10090.ENSMUSP00000072800,10090.ENSMUSP00000073720,10090.ENSMUSP00000084701	Tgfbr1,Ctgf,Mmp2,Ldlr,Gja1,Yap1,Cxcl12,Bmp4,Bmpr2
GO:0048732	Gland development	9	493	1.24	1.02e-07	10090.ENSMUSP00000007757,10090.ENSMUSP00000023673,10090.ENSMUSP00000025393,10090.ENSMUSP00000034187,10090.ENSMUSP00000052648,10090.ENSMUSP00000064536,10090.ENSMUSP00000073720,10090.ENSMUSP00000114123,10090.ENSMUSP00000140112	Tgfbr1,Runx1,Smad4,Mmp2,Ar,Gja1,Bmp4,Erbb4,Creb1
GO:0001501	Skeletal system development	9	500	1.24	1.13e-07	10090.ENSMUSP00000001547,10090.ENSMUSP00000007757,10090.ENSMUSP00000020171,10090.ENSMUSP00000023673,10090.ENSMUSP00000034187,10090.ENSMUSP00000064536,10090.ENSMUSP00000073720,10090.ENSMUSP00000084701,10090.ENSMUSP00000109202	Col1a1,Tgfbr1,Ctgf,Runx1,Mmp2,Gja1,Bmp4,Bmpr2,Runx2
GO:0071396	Cellular response to lipid	9	507	1.23	1.26e-07	10090.ENSMUSP00000001547,10090.ENSMUSP00000034187,10090.ENSMUSP00000034713,10090.ENSMUSP00000052648,10090.ENSMUSP00000055308,10090.ENSMUSP00000069554,10090.ENSMUSP00000073720,10090.ENSMUSP00000099434,10090.ENSMUSP00000140112	Col1a1,Mmp2,Ldlr,Ar,Foxo1,Yap1,Bmp4,E2f1,Creb1
GO:0071407	Cellular response to organic cyclic compound	9	511	1.23	1.33e-07	10090.ENSMUSP00000001547,10090.ENSMUSP00000020408,10090.ENSMUSP00000034187,10090.ENSMUSP00000052648,10090.ENSMUSP00000055308,10090.ENSMUSP00000069554,10090.ENSMUSP00000069616,10090.ENSMUSP00000073720,10090.ENSMUSP00000133564	Col1a1,Mdm2,Mmp2,Ar,Foxo1,Yap1,Egr1,Bmp4,Dnm2
GO:0030335	Positive regulation of cell migration	9	567	1.18	2.95e-07	10090.ENSMUSP00000001547,10090.ENSMUSP00000007757,10090.ENSMUSP00000020408,10090.ENSMUSP00000034187,10090.ENSMUSP00000069616,10090.ENSMUSP00000072800,10090.ENSMUSP00000073720,10090.ENSMUSP00000084701,10090.ENSMUSP00000114123	Col1a1,Tgfbr1,Mdm2,Mmp2,Egr1,Cxcl12,Bmp4,Bmpr2,Erbb4
GO:0008285	Negative regulation of cell population proliferation	9	680	1.1	1.17e-06	10090.ENSMUSP00000007757,10090.ENSMUSP00000023673,10090.ENSMUSP00000025393,10090.ENSMUSP00000052648,10090.ENSMUSP00000064536,10090.ENSMUSP00000073720,10090.ENSMUSP00000084701,10090.ENSMUSP00000099434,10090.ENSMUSP00000114123	Tgfbr1,Runx1,Smad4,Ar,Gja1,Bmp4,Bmpr2,E2f1,Erbb4
GO:0000122	Negative regulation of transcription by rna polymerase ii	9	881	0.99	8.01e-06	10090.ENSMUSP00000007757,10090.ENSMUSP00000020408,10090.ENSMUSP00000023673,10090.ENSMUSP00000025393,10090.ENSMUSP00000052648,10090.ENSMUSP00000055308,10090.ENSMUSP00000069616,10090.ENSMUSP00000073720,10090.ENSMUSP00000099434	Tgfbr1,Mdm2,Runx1,Smad4,Ar,Foxo1,Egr1,Bmp4,E2f1
GO:0043066	Negative regulation of apoptotic process	9	913	0.98	1.06e-05	10090.ENSMUSP00000000188,10090.ENSMUSP00000007757,10090.ENSMUSP00000020408,10090.ENSMUSP00000052648,10090.ENSMUSP00000055308,10090.ENSMUSP00000069554,10090.ENSMUSP00000072800,10090.ENSMUSP00000073720,10090.ENSMUSP00000114123	Ccnd2,Tgfbr1,Mdm2,Ar,Foxo1,Yap1,Cxcl12,Bmp4,Erbb4
GO:0001934	Positive regulation of protein phosphorylation	9	1010	0.93	2.25e-05	10090.ENSMUSP00000000188,10090.ENSMUSP00000007757,10090.ENSMUSP00000020171,10090.ENSMUSP00000025393,10090.ENSMUSP00000052648,10090.ENSMUSP00000069616,10090.ENSMUSP00000073720,10090.ENSMUSP00000084701,10090.ENSMUSP00000114123	Ccnd2,Tgfbr1,Ctgf,Smad4,Ar,Egr1,Bmp4,Bmpr2,Erbb4
GO:0051050	Positive regulation of transport	9	1020	0.93	2.40e-05	10090.ENSMUSP00000020408,10090.ENSMUSP00000023673,10090.ENSMUSP00000025393,10090.ENSMUSP00000064536,10090.ENSMUSP00000072800,10090.ENSMUSP00000073720,10090.ENSMUSP00000114123,10090.ENSMUSP00000133564,10090.ENSMUSP00000140112	Mdm2,Runx1,Smad4,Gja1,Cxcl12,Bmp4,Erbb4,Dnm2,Creb1
GO:0040011	Locomotion	9	1183	0.86	7.43e-05	10090.ENSMUSP00000007757,10090.ENSMUSP00000020171,10090.ENSMUSP00000025393,10090.ENSMUSP00000034187,10090.ENSMUSP00000064536,10090.ENSMUSP00000072800,10090.ENSMUSP00000073720,10090.ENSMUSP00000114123,10090.ENSMUSP00000140112	Tgfbr1,Ctgf,Smad4,Mmp2,Gja1,Cxcl12,Bmp4,Erbb4,Creb1
GO:0033554	Cellular response to stress	9	1493	0.76	0.00040	10090.ENSMUSP00000020408,10090.ENSMUSP00000034187,10090.ENSMUSP00000055308,10090.ENSMUSP00000069554,10090.ENSMUSP00000069616,10090.ENSMUSP00000073720,10090.ENSMUSP00000084701,10090.ENSMUSP00000099434,10090.ENSMUSP00000133564	Mdm2,Mmp2,Foxo1,Yap1,Egr1,Bmp4,Bmpr2,E2f1,Dnm2
GO:0009967	Positive regulation of signal transduction	9	1538	0.75	0.00049	10090.ENSMUSP00000001547,10090.ENSMUSP00000007757,10090.ENSMUSP00000020171,10090.ENSMUSP00000025393,10090.ENSMUSP00000052648,10090.ENSMUSP00000069554,10090.ENSMUSP00000073720,10090.ENSMUSP00000084701,10090.ENSMUSP00000114123	Col1a1,Tgfbr1,Ctgf,Smad4,Ar,Yap1,Bmp4,Bmpr2,Erbb4
GO:0042592	Homeostatic process	9	1634	0.72	0.00075	10090.ENSMUSP00000020171,10090.ENSMUSP00000025393,10090.ENSMUSP00000034713,10090.ENSMUSP00000055308,10090.ENSMUSP00000064536,10090.ENSMUSP00000069554,10090.ENSMUSP00000069616,10090.ENSMUSP00000073720,10090.ENSMUSP00000114123	Ctgf,Smad4,Ldlr,Foxo1,Gja1,Yap1,Egr1,Bmp4,Erbb4
GO:0050679	Positive regulation of epithelial cell proliferation	8	207	1.57	5.18e-09	10090.ENSMUSP00000000188,10090.ENSMUSP00000007757,10090.ENSMUSP00000052648,10090.ENSMUSP00000069554,10090.ENSMUSP00000072800,10090.ENSMUSP00000073720,10090.ENSMUSP00000084701,10090.ENSMUSP00000114123	Ccnd2,Tgfbr1,Ar,Yap1,Cxcl12,Bmp4,Bmpr2,Erbb4
GO:0060485	Mesenchyme development	8	224	1.53	8.28e-09	10090.ENSMUSP00000007757,10090.ENSMUSP00000020408,10090.ENSMUSP00000025393,10090.ENSMUSP00000064536,10090.ENSMUSP00000069554,10090.ENSMUSP00000073720,10090.ENSMUSP00000084701,10090.ENSMUSP00000114123	Tgfbr1,Mdm2,Smad4,Gja1,Yap1,Bmp4,Bmpr2,Erbb4
GO:0001503	Ossification	8	240	1.5	1.38e-08	10090.ENSMUSP00000001547,10090.ENSMUSP00000020171,10090.ENSMUSP00000023673,10090.ENSMUSP00000025393,10090.ENSMUSP00000034187,10090.ENSMUSP00000064536,10090.ENSMUSP00000073720,10090.ENSMUSP00000109202	Col1a1,Ctgf,Runx1,Smad4,Mmp2,Gja1,Bmp4,Runx2
GO:1901652	Response to peptide	8	463	1.22	1.18e-06	10090.ENSMUSP00000001547,10090.ENSMUSP00000020171,10090.ENSMUSP00000020408,10090.ENSMUSP00000034187,10090.ENSMUSP00000055308,10090.ENSMUSP00000064536,10090.ENSMUSP00000069616,10090.ENSMUSP00000140112	Col1a1,Ctgf,Mdm2,Mmp2,Foxo1,Gja1,Egr1,Creb1
GO:0002009	Morphogenesis of an epithelium	8	520	1.17	2.48e-06	10090.ENSMUSP00000023673,10090.ENSMUSP00000025393,10090.ENSMUSP00000034187,10090.ENSMUSP00000052648,10090.ENSMUSP00000064536,10090.ENSMUSP00000069554,10090.ENSMUSP00000072800,10090.ENSMUSP00000073720	Runx1,Smad4,Mmp2,Ar,Gja1,Yap1,Cxcl12,Bmp4
GO:0030855	Epithelial cell differentiation	8	540	1.15	3.24e-06	10090.ENSMUSP00000025393,10090.ENSMUSP00000052648,10090.ENSMUSP00000064536,10090.ENSMUSP00000069554,10090.ENSMUSP00000073720,10090.ENSMUSP00000084701,10090.ENSMUSP00000114123,10090.ENSMUSP00000140112	Smad4,Ar,Gja1,Yap1,Bmp4,Bmpr2,Erbb4,Creb1
GO:0008283	Cell population proliferation	8	541	1.15	3.25e-06	10090.ENSMUSP00000020171,10090.ENSMUSP00000025393,10090.ENSMUSP00000064536,10090.ENSMUSP00000069554,10090.ENSMUSP00000069616,10090.ENSMUSP00000072800,10090.ENSMUSP00000073720,10090.ENSMUSP00000084701	Ctgf,Smad4,Gja1,Yap1,Egr1,Cxcl12,Bmp4,Bmpr2
GO:0071417	Cellular response to organonitrogen compound	8	549	1.15	3.61e-06	10090.ENSMUSP00000001547,10090.ENSMUSP00000020408,10090.ENSMUSP00000034187,10090.ENSMUSP00000055308,10090.ENSMUSP00000064536,10090.ENSMUSP00000069616,10090.ENSMUSP00000133564,10090.ENSMUSP00000140112	Col1a1,Mdm2,Mmp2,Foxo1,Gja1,Egr1,Dnm2,Creb1
GO:0044057	Regulation of system process	8	602	1.11	6.78e-06	10090.ENSMUSP00000020171,10090.ENSMUSP00000020408,10090.ENSMUSP00000023673,10090.ENSMUSP00000025393,10090.ENSMUSP00000034187,10090.ENSMUSP00000055308,10090.ENSMUSP00000064536,10090.ENSMUSP00000084701	Ctgf,Mdm2,Runx1,Smad4,Mmp2,Foxo1,Gja1,Bmpr2
GO:0048598	Embryonic morphogenesis	8	637	1.08	1.00e-05	10090.ENSMUSP00000007757,10090.ENSMUSP00000025393,10090.ENSMUSP00000034187,10090.ENSMUSP00000064536,10090.ENSMUSP00000069554,10090.ENSMUSP00000073720,10090.ENSMUSP00000084701,10090.ENSMUSP00000109202	Tgfbr1,Smad4,Mmp2,Gja1,Yap1,Bmp4,Bmpr2,Runx2
GO:0007276	Gamete generation	8	691	1.05	1.72e-05	10090.ENSMUSP00000007757,10090.ENSMUSP00000025393,10090.ENSMUSP00000052648,10090.ENSMUSP00000064536,10090.ENSMUSP00000072800,10090.ENSMUSP00000073720,10090.ENSMUSP00000099434,10090.ENSMUSP00000133564	Tgfbr1,Smad4,Ar,Gja1,Cxcl12,Bmp4,E2f1,Dnm2
GO:0060322	Head development	8	814	0.97	5.27e-05	10090.ENSMUSP00000001547,10090.ENSMUSP00000034187,10090.ENSMUSP00000072800,10090.ENSMUSP00000073720,10090.ENSMUSP00000084701,10090.ENSMUSP00000099434,10090.ENSMUSP00000114123,10090.ENSMUSP00000140112	Col1a1,Mmp2,Cxcl12,Bmp4,Bmpr2,E2f1,Erbb4,Creb1
GO:0044093	Positive regulation of molecular function	8	1711	0.65	0.0057	10090.ENSMUSP00000000188,10090.ENSMUSP00000007757,10090.ENSMUSP00000020171,10090.ENSMUSP00000052648,10090.ENSMUSP00000069616,10090.ENSMUSP00000073720,10090.ENSMUSP00000114123,10090.ENSMUSP00000133564	Ccnd2,Tgfbr1,Ctgf,Ar,Egr1,Bmp4,Erbb4,Dnm2
GO:0006464	Cellular protein modification process	8	2524	0.48	0.0478	10090.ENSMUSP00000007757,10090.ENSMUSP00000020408,10090.ENSMUSP00000025393,10090.ENSMUSP00000069554,10090.ENSMUSP00000073720,10090.ENSMUSP00000084701,10090.ENSMUSP00000114123,10090.ENSMUSP00000140112	Tgfbr1,Mdm2,Smad4,Yap1,Bmp4,Bmpr2,Erbb4,Creb1
GO:0055024	Regulation of cardiac muscle tissue development	7	97	1.84	1.98e-09	10090.ENSMUSP00000007757,10090.ENSMUSP00000025393,10090.ENSMUSP00000064536,10090.ENSMUSP00000069554,10090.ENSMUSP00000073720,10090.ENSMUSP00000114123,10090.ENSMUSP00000140112	Tgfbr1,Smad4,Gja1,Yap1,Bmp4,Erbb4,Creb1
GO:0007178	Transmembrane receptor protein serine/threonine kinase signaling pathway	7	188	1.55	9.12e-08	10090.ENSMUSP00000007757,10090.ENSMUSP00000025393,10090.ENSMUSP00000069616,10090.ENSMUSP00000073720,10090.ENSMUSP00000084701,10090.ENSMUSP00000109202,10090.ENSMUSP00000140112	Tgfbr1,Smad4,Egr1,Bmp4,Bmpr2,Runx2,Creb1
GO:0061448	Connective tissue development	7	244	1.44	4.25e-07	10090.ENSMUSP00000001547,10090.ENSMUSP00000020171,10090.ENSMUSP00000023673,10090.ENSMUSP00000069616,10090.ENSMUSP00000073720,10090.ENSMUSP00000084701,10090.ENSMUSP00000109202	Col1a1,Ctgf,Runx1,Egr1,Bmp4,Bmpr2,Runx2
GO:0048705	Skeletal system morphogenesis	7	259	1.41	5.98e-07	10090.ENSMUSP00000001547,10090.ENSMUSP00000007757,10090.ENSMUSP00000020171,10090.ENSMUSP00000034187,10090.ENSMUSP00000073720,10090.ENSMUSP00000084701,10090.ENSMUSP00000109202	Col1a1,Tgfbr1,Ctgf,Mmp2,Bmp4,Bmpr2,Runx2
GO:0003007	Heart morphogenesis	7	267	1.4	7.15e-07	10090.ENSMUSP00000007757,10090.ENSMUSP00000020408,10090.ENSMUSP00000025393,10090.ENSMUSP00000064536,10090.ENSMUSP00000069554,10090.ENSMUSP00000073720,10090.ENSMUSP00000084701	Tgfbr1,Mdm2,Smad4,Gja1,Yap1,Bmp4,Bmpr2
GO:0071214	Cellular response to abiotic stimulus	7	296	1.36	1.34e-06	10090.ENSMUSP00000000188,10090.ENSMUSP00000001547,10090.ENSMUSP00000020408,10090.ENSMUSP00000064536,10090.ENSMUSP00000069554,10090.ENSMUSP00000069616,10090.ENSMUSP00000133564	Ccnd2,Col1a1,Mdm2,Gja1,Yap1,Egr1,Dnm2
GO:0048545	Response to steroid hormone	7	304	1.34	1.56e-06	10090.ENSMUSP00000001547,10090.ENSMUSP00000020171,10090.ENSMUSP00000020408,10090.ENSMUSP00000052648,10090.ENSMUSP00000055308,10090.ENSMUSP00000069554,10090.ENSMUSP00000073720	Col1a1,Ctgf,Mdm2,Ar,Foxo1,Yap1,Bmp4
GO:0036293	Response to decreased oxygen levels	7	308	1.34	1.65e-06	10090.ENSMUSP00000020171,10090.ENSMUSP00000020408,10090.ENSMUSP00000025393,10090.ENSMUSP00000034187,10090.ENSMUSP00000069616,10090.ENSMUSP00000099434,10090.ENSMUSP00000140112	Ctgf,Mdm2,Smad4,Mmp2,Egr1,E2f1,Creb1
GO:0043434	Response to peptide hormone	7	385	1.24	6.28e-06	10090.ENSMUSP00000001547,10090.ENSMUSP00000020171,10090.ENSMUSP00000020408,10090.ENSMUSP00000055308,10090.ENSMUSP00000064536,10090.ENSMUSP00000069616,10090.ENSMUSP00000140112	Col1a1,Ctgf,Mdm2,Foxo1,Gja1,Egr1,Creb1
GO:0048608	Reproductive structure development	7	476	1.15	2.25e-05	10090.ENSMUSP00000007757,10090.ENSMUSP00000025393,10090.ENSMUSP00000034187,10090.ENSMUSP00000052648,10090.ENSMUSP00000064536,10090.ENSMUSP00000073720,10090.ENSMUSP00000084701	Tgfbr1,Smad4,Mmp2,Ar,Gja1,Bmp4,Bmpr2
GO:0032870	Cellular response to hormone stimulus	7	494	1.13	2.76e-05	10090.ENSMUSP00000020408,10090.ENSMUSP00000052648,10090.ENSMUSP00000055308,10090.ENSMUSP00000064536,10090.ENSMUSP00000069554,10090.ENSMUSP00000073720,10090.ENSMUSP00000140112	Mdm2,Ar,Foxo1,Gja1,Yap1,Bmp4,Creb1
GO:0007610	Behavior	7	680	0.99	0.00019	10090.ENSMUSP00000000188,10090.ENSMUSP00000023673,10090.ENSMUSP00000034713,10090.ENSMUSP00000052648,10090.ENSMUSP00000069616,10090.ENSMUSP00000072800,10090.ENSMUSP00000140112	Ccnd2,Runx1,Ldlr,Ar,Egr1,Cxcl12,Creb1
GO:0043408	Regulation of mapk cascade	7	723	0.97	0.00026	10090.ENSMUSP00000007757,10090.ENSMUSP00000020171,10090.ENSMUSP00000025393,10090.ENSMUSP00000052648,10090.ENSMUSP00000055308,10090.ENSMUSP00000073720,10090.ENSMUSP00000114123	Tgfbr1,Ctgf,Smad4,Ar,Foxo1,Bmp4,Erbb4
GO:0000902	Cell morphogenesis	7	739	0.96	0.00030	10090.ENSMUSP00000025393,10090.ENSMUSP00000052648,10090.ENSMUSP00000064536,10090.ENSMUSP00000069554,10090.ENSMUSP00000072800,10090.ENSMUSP00000133564,10090.ENSMUSP00000140112	Smad4,Ar,Gja1,Yap1,Cxcl12,Dnm2,Creb1
GO:0006468	Protein phosphorylation	7	785	0.93	0.00042	10090.ENSMUSP00000007757,10090.ENSMUSP00000025393,10090.ENSMUSP00000069554,10090.ENSMUSP00000073720,10090.ENSMUSP00000084701,10090.ENSMUSP00000114123,10090.ENSMUSP00000140112	Tgfbr1,Smad4,Yap1,Bmp4,Bmpr2,Erbb4,Creb1
GO:0048666	Neuron development	7	855	0.89	0.00068	10090.ENSMUSP00000023673,10090.ENSMUSP00000025393,10090.ENSMUSP00000034187,10090.ENSMUSP00000064536,10090.ENSMUSP00000072800,10090.ENSMUSP00000133564,10090.ENSMUSP00000140112	Runx1,Smad4,Mmp2,Gja1,Cxcl12,Dnm2,Creb1
GO:0009894	Regulation of catabolic process	7	872	0.89	0.00076	10090.ENSMUSP00000020408,10090.ENSMUSP00000025393,10090.ENSMUSP00000034713,10090.ENSMUSP00000055308,10090.ENSMUSP00000064536,10090.ENSMUSP00000099434,10090.ENSMUSP00000119415	Mdm2,Smad4,Ldlr,Foxo1,Gja1,E2f1,Cnot6l
GO:0044087	Regulation of cellular component biogenesis	7	978	0.84	0.0014	10090.ENSMUSP00000007757,10090.ENSMUSP00000020171,10090.ENSMUSP00000025393,10090.ENSMUSP00000064536,10090.ENSMUSP00000119415,10090.ENSMUSP00000133564,10090.ENSMUSP00000140112	Tgfbr1,Ctgf,Smad4,Gja1,Cnot6l,Dnm2,Creb1
GO:0007417	Central nervous system development	7	984	0.83	0.0015	10090.ENSMUSP00000023673,10090.ENSMUSP00000072800,10090.ENSMUSP00000073720,10090.ENSMUSP00000084701,10090.ENSMUSP00000099434,10090.ENSMUSP00000114123,10090.ENSMUSP00000140112	Runx1,Cxcl12,Bmp4,Bmpr2,E2f1,Erbb4,Creb1
GO:0080134	Regulation of response to stress	7	1273	0.72	0.0058	10090.ENSMUSP00000020171,10090.ENSMUSP00000020408,10090.ENSMUSP00000034187,10090.ENSMUSP00000034713,10090.ENSMUSP00000055308,10090.ENSMUSP00000064536,10090.ENSMUSP00000072800	Ctgf,Mdm2,Mmp2,Ldlr,Foxo1,Gja1,Cxcl12
GO:0006928	Movement of cell or subcellular component	7	1382	0.69	0.0088	10090.ENSMUSP00000007757,10090.ENSMUSP00000020171,10090.ENSMUSP00000025393,10090.ENSMUSP00000034187,10090.ENSMUSP00000064536,10090.ENSMUSP00000072800,10090.ENSMUSP00000114123	Tgfbr1,Ctgf,Smad4,Mmp2,Gja1,Cxcl12,Erbb4
GO:0090304	Nucleic acid metabolic process	7	1777	0.58	0.0302	10090.ENSMUSP00000020171,10090.ENSMUSP00000052648,10090.ENSMUSP00000069616,10090.ENSMUSP00000084701,10090.ENSMUSP00000099434,10090.ENSMUSP00000119415,10090.ENSMUSP00000140112	Ctgf,Ar,Egr1,Bmpr2,E2f1,Cnot6l,Creb1
GO:0002376	Immune system process	7	1842	0.56	0.0359	10090.ENSMUSP00000007757,10090.ENSMUSP00000023673,10090.ENSMUSP00000064536,10090.ENSMUSP00000069616,10090.ENSMUSP00000072800,10090.ENSMUSP00000073720,10090.ENSMUSP00000109202	Tgfbr1,Runx1,Gja1,Egr1,Cxcl12,Bmp4,Runx2
GO:0003281	Ventricular septum development	6	78	1.87	3.23e-08	10090.ENSMUSP00000007757,10090.ENSMUSP00000020408,10090.ENSMUSP00000025393,10090.ENSMUSP00000073720,10090.ENSMUSP00000084701,10090.ENSMUSP00000133564	Tgfbr1,Mdm2,Smad4,Bmp4,Bmpr2,Dnm2
GO:0051216	Cartilage development	6	184	1.49	2.32e-06	10090.ENSMUSP00000001547,10090.ENSMUSP00000020171,10090.ENSMUSP00000023673,10090.ENSMUSP00000073720,10090.ENSMUSP00000084701,10090.ENSMUSP00000109202	Col1a1,Ctgf,Runx1,Bmp4,Bmpr2,Runx2
GO:2000027	Regulation of animal organ morphogenesis	6	210	1.44	4.57e-06	10090.ENSMUSP00000007757,10090.ENSMUSP00000025393,10090.ENSMUSP00000052648,10090.ENSMUSP00000073720,10090.ENSMUSP00000084701,10090.ENSMUSP00000109202	Tgfbr1,Smad4,Ar,Bmp4,Bmpr2,Runx2
GO:0008406	Gonad development	6	231	1.4	7.62e-06	10090.ENSMUSP00000007757,10090.ENSMUSP00000025393,10090.ENSMUSP00000034187,10090.ENSMUSP00000052648,10090.ENSMUSP00000064536,10090.ENSMUSP00000073720	Tgfbr1,Smad4,Mmp2,Ar,Gja1,Bmp4
GO:2001234	Negative regulation of apoptotic signaling pathway	6	233	1.39	7.93e-06	10090.ENSMUSP00000007757,10090.ENSMUSP00000020408,10090.ENSMUSP00000052648,10090.ENSMUSP00000069554,10090.ENSMUSP00000072800,10090.ENSMUSP00000073720	Tgfbr1,Mdm2,Ar,Yap1,Cxcl12,Bmp4
GO:0045165	Cell fate commitment	6	263	1.34	1.48e-05	10090.ENSMUSP00000007757,10090.ENSMUSP00000023673,10090.ENSMUSP00000025393,10090.ENSMUSP00000073720,10090.ENSMUSP00000109202,10090.ENSMUSP00000114123	Tgfbr1,Runx1,Smad4,Bmp4,Runx2,Erbb4
GO:0001666	Response to hypoxia	6	294	1.29	2.62e-05	10090.ENSMUSP00000020408,10090.ENSMUSP00000025393,10090.ENSMUSP00000034187,10090.ENSMUSP00000069616,10090.ENSMUSP00000099434,10090.ENSMUSP00000140112	Mdm2,Smad4,Mmp2,Egr1,E2f1,Creb1
GO:0045927	Positive regulation of growth	6	304	1.28	3.11e-05	10090.ENSMUSP00000007757,10090.ENSMUSP00000069554,10090.ENSMUSP00000072800,10090.ENSMUSP00000084701,10090.ENSMUSP00000114123,10090.ENSMUSP00000140112	Tgfbr1,Yap1,Cxcl12,Bmpr2,Erbb4,Creb1
GO:0001655	Urogenital system development	6	353	1.21	6.83e-05	10090.ENSMUSP00000007757,10090.ENSMUSP00000025393,10090.ENSMUSP00000034187,10090.ENSMUSP00000052648,10090.ENSMUSP00000069616,10090.ENSMUSP00000073720	Tgfbr1,Smad4,Mmp2,Ar,Egr1,Bmp4
GO:0060562	Epithelial tube morphogenesis	6	367	1.2	8.34e-05	10090.ENSMUSP00000025393,10090.ENSMUSP00000052648,10090.ENSMUSP00000064536,10090.ENSMUSP00000069554,10090.ENSMUSP00000072800,10090.ENSMUSP00000073720	Smad4,Ar,Gja1,Yap1,Cxcl12,Bmp4
GO:0006979	Response to oxidative stress	6	395	1.16	0.00012	10090.ENSMUSP00000001547,10090.ENSMUSP00000020408,10090.ENSMUSP00000034187,10090.ENSMUSP00000055308,10090.ENSMUSP00000073720,10090.ENSMUSP00000133564	Col1a1,Mdm2,Mmp2,Foxo1,Bmp4,Dnm2
GO:0001558	Regulation of cell growth	6	429	1.13	0.00019	10090.ENSMUSP00000007757,10090.ENSMUSP00000025393,10090.ENSMUSP00000064536,10090.ENSMUSP00000072800,10090.ENSMUSP00000084701,10090.ENSMUSP00000133564	Tgfbr1,Smad4,Gja1,Cxcl12,Bmpr2,Dnm2
GO:0007389	Pattern specification process	6	445	1.11	0.00022	10090.ENSMUSP00000007757,10090.ENSMUSP00000025393,10090.ENSMUSP00000064536,10090.ENSMUSP00000073720,10090.ENSMUSP00000084701,10090.ENSMUSP00000114123	Tgfbr1,Smad4,Gja1,Bmp4,Bmpr2,Erbb4
GO:0009314	Response to radiation	6	444	1.11	0.00022	10090.ENSMUSP00000000188,10090.ENSMUSP00000020408,10090.ENSMUSP00000069554,10090.ENSMUSP00000069616,10090.ENSMUSP00000133564,10090.ENSMUSP00000140112	Ccnd2,Mdm2,Yap1,Egr1,Dnm2,Creb1
GO:0048589	Developmental growth	6	458	1.1	0.00026	10090.ENSMUSP00000025393,10090.ENSMUSP00000052648,10090.ENSMUSP00000064536,10090.ENSMUSP00000069554,10090.ENSMUSP00000073720,10090.ENSMUSP00000114123	Smad4,Ar,Gja1,Yap1,Bmp4,Erbb4
GO:0048568	Embryonic organ development	6	505	1.06	0.00041	10090.ENSMUSP00000007757,10090.ENSMUSP00000023673,10090.ENSMUSP00000064536,10090.ENSMUSP00000069554,10090.ENSMUSP00000073720,10090.ENSMUSP00000109202	Tgfbr1,Runx1,Gja1,Yap1,Bmp4,Runx2
GO:0001701	In utero embryonic development	6	512	1.05	0.00044	10090.ENSMUSP00000007757,10090.ENSMUSP00000023673,10090.ENSMUSP00000025393,10090.ENSMUSP00000052648,10090.ENSMUSP00000064536,10090.ENSMUSP00000069554	Tgfbr1,Runx1,Smad4,Ar,Gja1,Yap1
GO:0010035	Response to inorganic substance	6	556	1.01	0.00066	10090.ENSMUSP00000001547,10090.ENSMUSP00000020408,10090.ENSMUSP00000034187,10090.ENSMUSP00000055308,10090.ENSMUSP00000133564,10090.ENSMUSP00000140112	Col1a1,Mdm2,Mmp2,Foxo1,Dnm2,Creb1
GO:0090066	Regulation of anatomical structure size	6	559	1.01	0.00068	10090.ENSMUSP00000034187,10090.ENSMUSP00000064536,10090.ENSMUSP00000072800,10090.ENSMUSP00000084701,10090.ENSMUSP00000133564,10090.ENSMUSP00000140112	Mmp2,Gja1,Cxcl12,Bmpr2,Dnm2,Creb1
GO:0001775	Cell activation	6	599	0.98	0.00095	10090.ENSMUSP00000007757,10090.ENSMUSP00000025393,10090.ENSMUSP00000064536,10090.ENSMUSP00000069616,10090.ENSMUSP00000072800,10090.ENSMUSP00000109202	Tgfbr1,Smad4,Gja1,Egr1,Cxcl12,Runx2
GO:0010720	Positive regulation of cell development	6	661	0.94	0.0015	10090.ENSMUSP00000023673,10090.ENSMUSP00000072800,10090.ENSMUSP00000073720,10090.ENSMUSP00000084701,10090.ENSMUSP00000099434,10090.ENSMUSP00000133564	Runx1,Cxcl12,Bmp4,Bmpr2,E2f1,Dnm2
GO:0034654	Nucleobase-containing compound biosynthetic process	6	689	0.92	0.0018	10090.ENSMUSP00000020171,10090.ENSMUSP00000052648,10090.ENSMUSP00000069616,10090.ENSMUSP00000084701,10090.ENSMUSP00000099434,10090.ENSMUSP00000140112	Ctgf,Ar,Egr1,Bmpr2,E2f1,Creb1
GO:0031175	Neuron projection development	6	697	0.92	0.0019	10090.ENSMUSP00000025393,10090.ENSMUSP00000034187,10090.ENSMUSP00000064536,10090.ENSMUSP00000072800,10090.ENSMUSP00000133564,10090.ENSMUSP00000140112	Smad4,Mmp2,Gja1,Cxcl12,Dnm2,Creb1
GO:0030155	Regulation of cell adhesion	6	705	0.91	0.0020	10090.ENSMUSP00000001547,10090.ENSMUSP00000023673,10090.ENSMUSP00000034187,10090.ENSMUSP00000072800,10090.ENSMUSP00000073720,10090.ENSMUSP00000133564	Col1a1,Runx1,Mmp2,Cxcl12,Bmp4,Dnm2
GO:0051129	Negative regulation of cellular component organization	6	733	0.89	0.0025	10090.ENSMUSP00000020408,10090.ENSMUSP00000025393,10090.ENSMUSP00000034713,10090.ENSMUSP00000052648,10090.ENSMUSP00000073720,10090.ENSMUSP00000133564	Mdm2,Smad4,Ldlr,Ar,Bmp4,Dnm2
GO:0007420	Brain development	6	759	0.88	0.0029	10090.ENSMUSP00000072800,10090.ENSMUSP00000073720,10090.ENSMUSP00000084701,10090.ENSMUSP00000099434,10090.ENSMUSP00000114123,10090.ENSMUSP00000140112	Cxcl12,Bmp4,Bmpr2,E2f1,Erbb4,Creb1
GO:0120035	Regulation of plasma membrane bounded cell projection organization	6	788	0.86	0.0034	10090.ENSMUSP00000007757,10090.ENSMUSP00000020408,10090.ENSMUSP00000072800,10090.ENSMUSP00000073720,10090.ENSMUSP00000084701,10090.ENSMUSP00000133564	Tgfbr1,Mdm2,Cxcl12,Bmp4,Bmpr2,Dnm2
GO:0006915	Apoptotic process	6	825	0.84	0.0043	10090.ENSMUSP00000007757,10090.ENSMUSP00000055308,10090.ENSMUSP00000064536,10090.ENSMUSP00000084701,10090.ENSMUSP00000099434,10090.ENSMUSP00000114123	Tgfbr1,Foxo1,Gja1,Bmpr2,E2f1,Erbb4
GO:0016477	Cell migration	6	845	0.83	0.0048	10090.ENSMUSP00000007757,10090.ENSMUSP00000020171,10090.ENSMUSP00000034187,10090.ENSMUSP00000064536,10090.ENSMUSP00000072800,10090.ENSMUSP00000114123	Tgfbr1,Ctgf,Mmp2,Gja1,Cxcl12,Erbb4
GO:0050877	Nervous system process	6	1066	0.73	0.0137	10090.ENSMUSP00000000188,10090.ENSMUSP00000001547,10090.ENSMUSP00000034713,10090.ENSMUSP00000069616,10090.ENSMUSP00000072800,10090.ENSMUSP00000140112	Ccnd2,Col1a1,Ldlr,Egr1,Cxcl12,Creb1
GO:0051248	Negative regulation of protein metabolic process	6	1094	0.72	0.0152	10090.ENSMUSP00000020408,10090.ENSMUSP00000025393,10090.ENSMUSP00000034713,10090.ENSMUSP00000055308,10090.ENSMUSP00000073720,10090.ENSMUSP00000119415	Mdm2,Smad4,Ldlr,Foxo1,Bmp4,Cnot6l
GO:0048878	Chemical homeostasis	6	1124	0.71	0.0170	10090.ENSMUSP00000025393,10090.ENSMUSP00000034713,10090.ENSMUSP00000055308,10090.ENSMUSP00000064536,10090.ENSMUSP00000073720,10090.ENSMUSP00000114123	Smad4,Ldlr,Foxo1,Gja1,Bmp4,Erbb4
GO:0034645	Cellular macromolecule biosynthetic process	6	1233	0.67	0.0253	10090.ENSMUSP00000020171,10090.ENSMUSP00000052648,10090.ENSMUSP00000069616,10090.ENSMUSP00000084701,10090.ENSMUSP00000099434,10090.ENSMUSP00000140112	Ctgf,Ar,Egr1,Bmpr2,E2f1,Creb1
GO:0016070	RNA metabolic process	6	1240	0.67	0.0258	10090.ENSMUSP00000052648,10090.ENSMUSP00000069616,10090.ENSMUSP00000084701,10090.ENSMUSP00000099434,10090.ENSMUSP00000119415,10090.ENSMUSP00000140112	Ar,Egr1,Bmpr2,E2f1,Cnot6l,Creb1
GO:0002682	Regulation of immune system process	6	1252	0.66	0.0269	10090.ENSMUSP00000023673,10090.ENSMUSP00000034187,10090.ENSMUSP00000034713,10090.ENSMUSP00000072800,10090.ENSMUSP00000073720,10090.ENSMUSP00000140112	Runx1,Mmp2,Ldlr,Cxcl12,Bmp4,Creb1
GO:0033043	Regulation of organelle organization	6	1258	0.66	0.0275	10090.ENSMUSP00000007757,10090.ENSMUSP00000020171,10090.ENSMUSP00000025393,10090.ENSMUSP00000073720,10090.ENSMUSP00000119415,10090.ENSMUSP00000133564	Tgfbr1,Ctgf,Smad4,Bmp4,Cnot6l,Dnm2
GO:0043085	Positive regulation of catalytic activity	6	1341	0.63	0.0357	10090.ENSMUSP00000000188,10090.ENSMUSP00000007757,10090.ENSMUSP00000020171,10090.ENSMUSP00000069616,10090.ENSMUSP00000073720,10090.ENSMUSP00000114123	Ccnd2,Tgfbr1,Ctgf,Egr1,Bmp4,Erbb4
GO:0035556	Intracellular signal transduction	6	1402	0.61	0.0434	10090.ENSMUSP00000007757,10090.ENSMUSP00000020171,10090.ENSMUSP00000020408,10090.ENSMUSP00000025393,10090.ENSMUSP00000069554,10090.ENSMUSP00000099434	Tgfbr1,Ctgf,Mdm2,Smad4,Yap1,E2f1
GO:0071479	Cellular response to ionizing radiation	5	70	1.84	1.01e-06	10090.ENSMUSP00000000188,10090.ENSMUSP00000020408,10090.ENSMUSP00000069554,10090.ENSMUSP00000069616,10090.ENSMUSP00000133564	Ccnd2,Mdm2,Yap1,Egr1,Dnm2
GO:0061035	Regulation of cartilage development	5	73	1.82	1.21e-06	10090.ENSMUSP00000007757,10090.ENSMUSP00000020171,10090.ENSMUSP00000073720,10090.ENSMUSP00000084701,10090.ENSMUSP00000109202	Tgfbr1,Ctgf,Bmp4,Bmpr2,Runx2
GO:0060411	Cardiac septum morphogenesis	5	78	1.79	1.58e-06	10090.ENSMUSP00000007757,10090.ENSMUSP00000020408,10090.ENSMUSP00000025393,10090.ENSMUSP00000073720,10090.ENSMUSP00000084701	Tgfbr1,Mdm2,Smad4,Bmp4,Bmpr2
GO:0045844	Positive regulation of striated muscle tissue development	5	79	1.78	1.65e-06	10090.ENSMUSP00000064536,10090.ENSMUSP00000069554,10090.ENSMUSP00000073720,10090.ENSMUSP00000114123,10090.ENSMUSP00000140112	Gja1,Yap1,Bmp4,Erbb4,Creb1
GO:0030509	BMP signaling pathway	5	82	1.77	1.91e-06	10090.ENSMUSP00000025393,10090.ENSMUSP00000069616,10090.ENSMUSP00000073720,10090.ENSMUSP00000084701,10090.ENSMUSP00000109202	Smad4,Egr1,Bmp4,Bmpr2,Runx2
GO:0060840	Artery development	5	96	1.7	3.75e-06	10090.ENSMUSP00000007757,10090.ENSMUSP00000034713,10090.ENSMUSP00000073720,10090.ENSMUSP00000084701,10090.ENSMUSP00000133564	Tgfbr1,Ldlr,Bmp4,Bmpr2,Dnm2
GO:0070542	Response to fatty acid	5	98	1.69	4.09e-06	10090.ENSMUSP00000020171,10090.ENSMUSP00000034713,10090.ENSMUSP00000055308,10090.ENSMUSP00000099434,10090.ENSMUSP00000140112	Ctgf,Ldlr,Foxo1,E2f1,Creb1
GO:0001649	Osteoblast differentiation	5	100	1.68	4.49e-06	10090.ENSMUSP00000001547,10090.ENSMUSP00000025393,10090.ENSMUSP00000064536,10090.ENSMUSP00000073720,10090.ENSMUSP00000109202	Col1a1,Smad4,Gja1,Bmp4,Runx2
GO:0032526	Response to retinoic acid	5	105	1.66	5.47e-06	10090.ENSMUSP00000001547,10090.ENSMUSP00000023673,10090.ENSMUSP00000064536,10090.ENSMUSP00000069554,10090.ENSMUSP00000140112	Col1a1,Runx1,Gja1,Yap1,Creb1
GO:0001936	Regulation of endothelial cell proliferation	5	134	1.55	1.59e-05	10090.ENSMUSP00000007757,10090.ENSMUSP00000064536,10090.ENSMUSP00000072800,10090.ENSMUSP00000073720,10090.ENSMUSP00000084701	Tgfbr1,Gja1,Cxcl12,Bmp4,Bmpr2
GO:0071560	Cellular response to transforming growth factor beta stimulus	5	136	1.55	1.68e-05	10090.ENSMUSP00000001547,10090.ENSMUSP00000007757,10090.ENSMUSP00000023673,10090.ENSMUSP00000025393,10090.ENSMUSP00000140112	Col1a1,Tgfbr1,Runx1,Smad4,Creb1
GO:0030879	Mammary gland development	5	157	1.48	3.11e-05	10090.ENSMUSP00000052648,10090.ENSMUSP00000064536,10090.ENSMUSP00000073720,10090.ENSMUSP00000114123,10090.ENSMUSP00000140112	Ar,Gja1,Bmp4,Erbb4,Creb1
GO:0048762	Mesenchymal cell differentiation	5	158	1.48	3.19e-05	10090.ENSMUSP00000007757,10090.ENSMUSP00000025393,10090.ENSMUSP00000064536,10090.ENSMUSP00000073720,10090.ENSMUSP00000114123	Tgfbr1,Smad4,Gja1,Bmp4,Erbb4
GO:0048754	Branching morphogenesis of an epithelial tube	5	163	1.47	3.67e-05	10090.ENSMUSP00000025393,10090.ENSMUSP00000052648,10090.ENSMUSP00000069554,10090.ENSMUSP00000072800,10090.ENSMUSP00000073720	Smad4,Ar,Yap1,Cxcl12,Bmp4
GO:0031099	Regeneration	5	174	1.44	4.92e-05	10090.ENSMUSP00000034187,10090.ENSMUSP00000064536,10090.ENSMUSP00000069554,10090.ENSMUSP00000072800,10090.ENSMUSP00000114123	Mmp2,Gja1,Yap1,Cxcl12,Erbb4
GO:0060173	Limb development	5	200	1.38	9.03e-05	10090.ENSMUSP00000025393,10090.ENSMUSP00000064536,10090.ENSMUSP00000073720,10090.ENSMUSP00000084701,10090.ENSMUSP00000109202	Smad4,Gja1,Bmp4,Bmpr2,Runx2
GO:0000302	Response to reactive oxygen species	5	210	1.36	0.00011	10090.ENSMUSP00000001547,10090.ENSMUSP00000020408,10090.ENSMUSP00000034187,10090.ENSMUSP00000055308,10090.ENSMUSP00000133564	Col1a1,Mdm2,Mmp2,Foxo1,Dnm2
GO:0030324	Lung development	5	213	1.35	0.00012	10090.ENSMUSP00000020171,10090.ENSMUSP00000069554,10090.ENSMUSP00000073720,10090.ENSMUSP00000084701,10090.ENSMUSP00000140112	Ctgf,Yap1,Bmp4,Bmpr2,Creb1
GO:0048639	Positive regulation of developmental growth	5	214	1.35	0.00012	10090.ENSMUSP00000069554,10090.ENSMUSP00000072800,10090.ENSMUSP00000084701,10090.ENSMUSP00000114123,10090.ENSMUSP00000140112	Yap1,Cxcl12,Bmpr2,Erbb4,Creb1
GO:0060348	Bone development	5	216	1.35	0.00013	10090.ENSMUSP00000001547,10090.ENSMUSP00000064536,10090.ENSMUSP00000073720,10090.ENSMUSP00000084701,10090.ENSMUSP00000109202	Col1a1,Gja1,Bmp4,Bmpr2,Runx2
GO:0034599	Cellular response to oxidative stress	5	230	1.32	0.00017	10090.ENSMUSP00000020408,10090.ENSMUSP00000034187,10090.ENSMUSP00000055308,10090.ENSMUSP00000073720,10090.ENSMUSP00000133564	Mdm2,Mmp2,Foxo1,Bmp4,Dnm2
GO:0090092	Regulation of transmembrane receptor protein serine/threonine kinase signaling pathway	5	242	1.3	0.00020	10090.ENSMUSP00000007757,10090.ENSMUSP00000025393,10090.ENSMUSP00000073720,10090.ENSMUSP00000084701,10090.ENSMUSP00000133564	Tgfbr1,Smad4,Bmp4,Bmpr2,Dnm2
GO:1903522	Regulation of blood circulation	5	240	1.3	0.00020	10090.ENSMUSP00000020171,10090.ENSMUSP00000020408,10090.ENSMUSP00000034187,10090.ENSMUSP00000064536,10090.ENSMUSP00000084701	Ctgf,Mdm2,Mmp2,Gja1,Bmpr2
GO:0090287	Regulation of cellular response to growth factor stimulus	5	277	1.24	0.00036	10090.ENSMUSP00000025393,10090.ENSMUSP00000073720,10090.ENSMUSP00000084701,10090.ENSMUSP00000109202,10090.ENSMUSP00000133564	Smad4,Bmp4,Bmpr2,Runx2,Dnm2
GO:0007162	Negative regulation of cell adhesion	5	283	1.23	0.00039	10090.ENSMUSP00000001547,10090.ENSMUSP00000023673,10090.ENSMUSP00000034187,10090.ENSMUSP00000072800,10090.ENSMUSP00000073720	Col1a1,Runx1,Mmp2,Cxcl12,Bmp4
GO:0071496	Cellular response to external stimulus	5	302	1.2	0.00051	10090.ENSMUSP00000001547,10090.ENSMUSP00000020408,10090.ENSMUSP00000055308,10090.ENSMUSP00000064536,10090.ENSMUSP00000084701	Col1a1,Mdm2,Foxo1,Gja1,Bmpr2
GO:0001525	Angiogenesis	5	325	1.17	0.00069	10090.ENSMUSP00000007757,10090.ENSMUSP00000020171,10090.ENSMUSP00000034187,10090.ENSMUSP00000072800,10090.ENSMUSP00000073720	Tgfbr1,Ctgf,Mmp2,Cxcl12,Bmp4
GO:0048562	Embryonic organ morphogenesis	5	327	1.17	0.00071	10090.ENSMUSP00000007757,10090.ENSMUSP00000064536,10090.ENSMUSP00000069554,10090.ENSMUSP00000073720,10090.ENSMUSP00000109202	Tgfbr1,Gja1,Yap1,Bmp4,Runx2
GO:0006351	Transcription, dna-templated	5	350	1.14	0.00094	10090.ENSMUSP00000052648,10090.ENSMUSP00000069616,10090.ENSMUSP00000084701,10090.ENSMUSP00000099434,10090.ENSMUSP00000140112	Ar,Egr1,Bmpr2,E2f1,Creb1
GO:1903532	Positive regulation of secretion by cell	5	382	1.1	0.0013	10090.ENSMUSP00000023673,10090.ENSMUSP00000025393,10090.ENSMUSP00000064536,10090.ENSMUSP00000072800,10090.ENSMUSP00000140112	Runx1,Smad4,Gja1,Cxcl12,Creb1
GO:0010721	Negative regulation of cell development	5	384	1.1	0.0014	10090.ENSMUSP00000020408,10090.ENSMUSP00000025393,10090.ENSMUSP00000034713,10090.ENSMUSP00000073720,10090.ENSMUSP00000114123	Mdm2,Smad4,Ldlr,Bmp4,Erbb4
GO:0042176	Regulation of protein catabolic process	5	409	1.07	0.0018	10090.ENSMUSP00000020408,10090.ENSMUSP00000025393,10090.ENSMUSP00000034713,10090.ENSMUSP00000055308,10090.ENSMUSP00000064536	Mdm2,Smad4,Ldlr,Foxo1,Gja1
GO:0003013	Circulatory system process	5	418	1.06	0.0019	10090.ENSMUSP00000034187,10090.ENSMUSP00000052648,10090.ENSMUSP00000064536,10090.ENSMUSP00000069554,10090.ENSMUSP00000084701	Mmp2,Ar,Gja1,Yap1,Bmpr2
GO:0030900	Forebrain development	5	438	1.04	0.0023	10090.ENSMUSP00000072800,10090.ENSMUSP00000073720,10090.ENSMUSP00000099434,10090.ENSMUSP00000114123,10090.ENSMUSP00000140112	Cxcl12,Bmp4,E2f1,Erbb4,Creb1
GO:0009896	Positive regulation of catabolic process	5	457	1.02	0.0027	10090.ENSMUSP00000020408,10090.ENSMUSP00000034713,10090.ENSMUSP00000055308,10090.ENSMUSP00000064536,10090.ENSMUSP00000119415	Mdm2,Ldlr,Foxo1,Gja1,Cnot6l
GO:0031346	Positive regulation of cell projection organization	5	474	1.0	0.0031	10090.ENSMUSP00000007757,10090.ENSMUSP00000072800,10090.ENSMUSP00000073720,10090.ENSMUSP00000084701,10090.ENSMUSP00000133564	Tgfbr1,Cxcl12,Bmp4,Bmpr2,Dnm2
GO:0031667	Response to nutrient levels	5	472	1.01	0.0031	10090.ENSMUSP00000001547,10090.ENSMUSP00000020408,10090.ENSMUSP00000034713,10090.ENSMUSP00000055308,10090.ENSMUSP00000084701	Col1a1,Mdm2,Ldlr,Foxo1,Bmpr2
GO:0048812	Neuron projection morphogenesis	5	479	1.0	0.0033	10090.ENSMUSP00000025393,10090.ENSMUSP00000064536,10090.ENSMUSP00000072800,10090.ENSMUSP00000133564,10090.ENSMUSP00000140112	Smad4,Gja1,Cxcl12,Dnm2,Creb1
GO:1902532	Negative regulation of intracellular signal transduction	5	504	0.98	0.0041	10090.ENSMUSP00000020408,10090.ENSMUSP00000025393,10090.ENSMUSP00000055308,10090.ENSMUSP00000072800,10090.ENSMUSP00000073720	Mdm2,Smad4,Foxo1,Cxcl12,Bmp4
GO:0043410	Positive regulation of mapk cascade	5	531	0.96	0.0050	10090.ENSMUSP00000007757,10090.ENSMUSP00000020171,10090.ENSMUSP00000052648,10090.ENSMUSP00000073720,10090.ENSMUSP00000114123	Tgfbr1,Ctgf,Ar,Bmp4,Erbb4
GO:0007283	Spermatogenesis	5	542	0.95	0.0054	10090.ENSMUSP00000025393,10090.ENSMUSP00000052648,10090.ENSMUSP00000064536,10090.ENSMUSP00000099434,10090.ENSMUSP00000133564	Smad4,Ar,Gja1,E2f1,Dnm2
GO:0010817	Regulation of hormone levels	5	542	0.95	0.0054	10090.ENSMUSP00000023673,10090.ENSMUSP00000025393,10090.ENSMUSP00000064536,10090.ENSMUSP00000069616,10090.ENSMUSP00000140112	Runx1,Smad4,Gja1,Egr1,Creb1
GO:0044089	Positive regulation of cellular component biogenesis	5	543	0.95	0.0054	10090.ENSMUSP00000007757,10090.ENSMUSP00000020171,10090.ENSMUSP00000119415,10090.ENSMUSP00000133564,10090.ENSMUSP00000140112	Tgfbr1,Ctgf,Cnot6l,Dnm2,Creb1
GO:0033674	Positive regulation of kinase activity	5	570	0.92	0.0065	10090.ENSMUSP00000000188,10090.ENSMUSP00000007757,10090.ENSMUSP00000069616,10090.ENSMUSP00000073720,10090.ENSMUSP00000114123	Ccnd2,Tgfbr1,Egr1,Bmp4,Erbb4
GO:0010564	Regulation of cell cycle process	5	583	0.91	0.0070	10090.ENSMUSP00000000188,10090.ENSMUSP00000020171,10090.ENSMUSP00000020408,10090.ENSMUSP00000073720,10090.ENSMUSP00000099434	Ccnd2,Ctgf,Mdm2,Bmp4,E2f1
GO:0010975	Regulation of neuron projection development	5	607	0.9	0.0083	10090.ENSMUSP00000020408,10090.ENSMUSP00000072800,10090.ENSMUSP00000073720,10090.ENSMUSP00000084701,10090.ENSMUSP00000133564	Mdm2,Cxcl12,Bmp4,Bmpr2,Dnm2
GO:0033365	Protein localization to organelle	5	618	0.89	0.0088	10090.ENSMUSP00000001547,10090.ENSMUSP00000020408,10090.ENSMUSP00000064536,10090.ENSMUSP00000073720,10090.ENSMUSP00000133564	Col1a1,Mdm2,Gja1,Bmp4,Dnm2
GO:0048534	Hematopoietic or lymphoid organ development	5	695	0.84	0.0140	10090.ENSMUSP00000007757,10090.ENSMUSP00000023673,10090.ENSMUSP00000069616,10090.ENSMUSP00000073720,10090.ENSMUSP00000109202	Tgfbr1,Runx1,Egr1,Bmp4,Runx2
GO:0071345	Cellular response to cytokine stimulus	5	698	0.84	0.0142	10090.ENSMUSP00000001547,10090.ENSMUSP00000025393,10090.ENSMUSP00000069616,10090.ENSMUSP00000072800,10090.ENSMUSP00000140112	Col1a1,Smad4,Egr1,Cxcl12,Creb1
GO:0031329	Regulation of cellular catabolic process	5	729	0.82	0.0165	10090.ENSMUSP00000020408,10090.ENSMUSP00000034713,10090.ENSMUSP00000055308,10090.ENSMUSP00000099434,10090.ENSMUSP00000119415	Mdm2,Ldlr,Foxo1,E2f1,Cnot6l
GO:0032101	Regulation of response to external stimulus	5	871	0.74	0.0315	10090.ENSMUSP00000034187,10090.ENSMUSP00000034713,10090.ENSMUSP00000064536,10090.ENSMUSP00000072800,10090.ENSMUSP00000084701	Mmp2,Ldlr,Gja1,Cxcl12,Bmpr2
GO:0032880	Regulation of protein localization	5	978	0.69	0.0478	10090.ENSMUSP00000020408,10090.ENSMUSP00000052648,10090.ENSMUSP00000064536,10090.ENSMUSP00000073720,10090.ENSMUSP00000114123	Mdm2,Ar,Gja1,Bmp4,Erbb4
GO:1902895	Positive regulation of pri-mirna transcription by rna polymerase ii	4	39	1.99	6.64e-06	10090.ENSMUSP00000007757,10090.ENSMUSP00000025393,10090.ENSMUSP00000069616,10090.ENSMUSP00000073720	Tgfbr1,Smad4,Egr1,Bmp4
GO:0060412	Ventricular septum morphogenesis	4	44	1.94	1.00e-05	10090.ENSMUSP00000007757,10090.ENSMUSP00000025393,10090.ENSMUSP00000073720,10090.ENSMUSP00000084701	Tgfbr1,Smad4,Bmp4,Bmpr2
GO:0003197	Endocardial cushion development	4	45	1.93	1.07e-05	10090.ENSMUSP00000020408,10090.ENSMUSP00000025393,10090.ENSMUSP00000073720,10090.ENSMUSP00000084701	Mdm2,Smad4,Bmp4,Bmpr2
GO:2000826	Regulation of heart morphogenesis	4	45	1.93	1.07e-05	10090.ENSMUSP00000007757,10090.ENSMUSP00000025393,10090.ENSMUSP00000073720,10090.ENSMUSP00000084701	Tgfbr1,Smad4,Bmp4,Bmpr2
GO:0003179	Heart valve morphogenesis	4	46	1.92	1.15e-05	10090.ENSMUSP00000020408,10090.ENSMUSP00000025393,10090.ENSMUSP00000073720,10090.ENSMUSP00000084701	Mdm2,Smad4,Bmp4,Bmpr2
GO:0010718	Positive regulation of epithelial to mesenchymal transition	4	47	1.91	1.24e-05	10090.ENSMUSP00000001547,10090.ENSMUSP00000007757,10090.ENSMUSP00000025393,10090.ENSMUSP00000073720	Col1a1,Tgfbr1,Smad4,Bmp4
GO:0060043	Regulation of cardiac muscle cell proliferation	4	48	1.9	1.33e-05	10090.ENSMUSP00000007757,10090.ENSMUSP00000064536,10090.ENSMUSP00000069554,10090.ENSMUSP00000114123	Tgfbr1,Gja1,Yap1,Erbb4
GO:0010862	Positive regulation of pathway-restricted smad protein phosphorylation	4	49	1.89	1.43e-05	10090.ENSMUSP00000007757,10090.ENSMUSP00000025393,10090.ENSMUSP00000073720,10090.ENSMUSP00000084701	Tgfbr1,Smad4,Bmp4,Bmpr2
GO:0032330	Regulation of chondrocyte differentiation	4	51	1.88	1.65e-05	10090.ENSMUSP00000007757,10090.ENSMUSP00000020171,10090.ENSMUSP00000073720,10090.ENSMUSP00000109202	Tgfbr1,Ctgf,Bmp4,Runx2
GO:0055025	Positive regulation of cardiac muscle tissue development	4	52	1.87	1.74e-05	10090.ENSMUSP00000069554,10090.ENSMUSP00000073720,10090.ENSMUSP00000114123,10090.ENSMUSP00000140112	Yap1,Bmp4,Erbb4,Creb1
GO:0048844	Artery morphogenesis	4	67	1.76	4.15e-05	10090.ENSMUSP00000007757,10090.ENSMUSP00000034713,10090.ENSMUSP00000073720,10090.ENSMUSP00000084701	Tgfbr1,Ldlr,Bmp4,Bmpr2
GO:0048663	Neuron fate commitment	4	75	1.71	6.26e-05	10090.ENSMUSP00000007757,10090.ENSMUSP00000023673,10090.ENSMUSP00000025393,10090.ENSMUSP00000073720	Tgfbr1,Runx1,Smad4,Bmp4
GO:0060350	Endochondral bone morphogenesis	4	76	1.7	6.49e-05	10090.ENSMUSP00000001547,10090.ENSMUSP00000073720,10090.ENSMUSP00000084701,10090.ENSMUSP00000109202	Col1a1,Bmp4,Bmpr2,Runx2
GO:0002062	Chondrocyte differentiation	4	86	1.65	0.00010	10090.ENSMUSP00000023673,10090.ENSMUSP00000073720,10090.ENSMUSP00000084701,10090.ENSMUSP00000109202	Runx1,Bmp4,Bmpr2,Runx2
GO:0003158	Endothelium development	4	88	1.64	0.00011	10090.ENSMUSP00000025393,10090.ENSMUSP00000064536,10090.ENSMUSP00000073720,10090.ENSMUSP00000084701	Smad4,Gja1,Bmp4,Bmpr2
GO:0001938	Positive regulation of endothelial cell proliferation	4	91	1.62	0.00012	10090.ENSMUSP00000007757,10090.ENSMUSP00000072800,10090.ENSMUSP00000073720,10090.ENSMUSP00000084701	Tgfbr1,Cxcl12,Bmp4,Bmpr2
GO:2001237	Negative regulation of extrinsic apoptotic signaling pathway	4	100	1.58	0.00017	10090.ENSMUSP00000007757,10090.ENSMUSP00000052648,10090.ENSMUSP00000069554,10090.ENSMUSP00000073720	Tgfbr1,Ar,Yap1,Bmp4
GO:0110110	Positive regulation of animal organ morphogenesis	4	105	1.56	0.00020	10090.ENSMUSP00000007757,10090.ENSMUSP00000025393,10090.ENSMUSP00000052648,10090.ENSMUSP00000073720	Tgfbr1,Smad4,Ar,Bmp4
GO:0048661	Positive regulation of smooth muscle cell proliferation	4	109	1.55	0.00022	10090.ENSMUSP00000020408,10090.ENSMUSP00000034187,10090.ENSMUSP00000069616,10090.ENSMUSP00000073720	Mdm2,Mmp2,Egr1,Bmp4
GO:0007498	Mesoderm development	4	116	1.52	0.00027	10090.ENSMUSP00000025393,10090.ENSMUSP00000069554,10090.ENSMUSP00000073720,10090.ENSMUSP00000084701	Smad4,Yap1,Bmp4,Bmpr2
GO:0042476	Odontogenesis	4	115	1.52	0.00027	10090.ENSMUSP00000001547,10090.ENSMUSP00000055308,10090.ENSMUSP00000073720,10090.ENSMUSP00000109202	Col1a1,Foxo1,Bmp4,Runx2
GO:0048771	Tissue remodeling	4	118	1.51	0.00029	10090.ENSMUSP00000020408,10090.ENSMUSP00000034187,10090.ENSMUSP00000064536,10090.ENSMUSP00000084701	Mdm2,Mmp2,Gja1,Bmpr2
GO:0043200	Response to amino acid	4	120	1.5	0.00031	10090.ENSMUSP00000001547,10090.ENSMUSP00000020171,10090.ENSMUSP00000034187,10090.ENSMUSP00000140112	Col1a1,Ctgf,Mmp2,Creb1
GO:0042542	Response to hydrogen peroxide	4	128	1.48	0.00039	10090.ENSMUSP00000001547,10090.ENSMUSP00000020408,10090.ENSMUSP00000034187,10090.ENSMUSP00000055308	Col1a1,Mdm2,Mmp2,Foxo1
GO:0034614	Cellular response to reactive oxygen species	4	136	1.45	0.00047	10090.ENSMUSP00000020408,10090.ENSMUSP00000034187,10090.ENSMUSP00000055308,10090.ENSMUSP00000133564	Mdm2,Mmp2,Foxo1,Dnm2
GO:0048706	Embryonic skeletal system development	4	139	1.44	0.00050	10090.ENSMUSP00000001547,10090.ENSMUSP00000007757,10090.ENSMUSP00000073720,10090.ENSMUSP00000109202	Col1a1,Tgfbr1,Bmp4,Runx2
GO:0008584	Male gonad development	4	141	1.43	0.00053	10090.ENSMUSP00000007757,10090.ENSMUSP00000025393,10090.ENSMUSP00000052648,10090.ENSMUSP00000064536	Tgfbr1,Smad4,Ar,Gja1
GO:0032355	Response to estradiol	4	142	1.43	0.00054	10090.ENSMUSP00000001547,10090.ENSMUSP00000020171,10090.ENSMUSP00000034187,10090.ENSMUSP00000064536	Col1a1,Ctgf,Mmp2,Gja1
GO:0030326	Embryonic limb morphogenesis	4	143	1.43	0.00055	10090.ENSMUSP00000025393,10090.ENSMUSP00000064536,10090.ENSMUSP00000073720,10090.ENSMUSP00000109202	Smad4,Gja1,Bmp4,Runx2
GO:0050680	Negative regulation of epithelial cell proliferation	4	143	1.43	0.00055	10090.ENSMUSP00000007757,10090.ENSMUSP00000052648,10090.ENSMUSP00000064536,10090.ENSMUSP00000073720	Tgfbr1,Ar,Gja1,Bmp4
GO:0009749	Response to glucose	4	147	1.42	0.00060	10090.ENSMUSP00000020171,10090.ENSMUSP00000025393,10090.ENSMUSP00000064536,10090.ENSMUSP00000069616	Ctgf,Smad4,Gja1,Egr1
GO:0014013	Regulation of gliogenesis	4	147	1.42	0.00060	10090.ENSMUSP00000034713,10090.ENSMUSP00000073720,10090.ENSMUSP00000099434,10090.ENSMUSP00000140112	Ldlr,Bmp4,E2f1,Creb1
GO:0007613	Memory	4	152	1.4	0.00068	10090.ENSMUSP00000000188,10090.ENSMUSP00000034713,10090.ENSMUSP00000069616,10090.ENSMUSP00000140112	Ccnd2,Ldlr,Egr1,Creb1
GO:0071453	Cellular response to oxygen levels	4	153	1.4	0.00069	10090.ENSMUSP00000020408,10090.ENSMUSP00000055308,10090.ENSMUSP00000069616,10090.ENSMUSP00000099434	Mdm2,Foxo1,Egr1,E2f1
GO:0071383	Cellular response to steroid hormone stimulus	4	160	1.38	0.00081	10090.ENSMUSP00000052648,10090.ENSMUSP00000055308,10090.ENSMUSP00000069554,10090.ENSMUSP00000073720	Ar,Foxo1,Yap1,Bmp4
GO:0051147	Regulation of muscle cell differentiation	4	161	1.38	0.00082	10090.ENSMUSP00000020408,10090.ENSMUSP00000025393,10090.ENSMUSP00000072800,10090.ENSMUSP00000073720	Mdm2,Smad4,Cxcl12,Bmp4
GO:0007369	Gastrulation	4	163	1.37	0.00086	10090.ENSMUSP00000025393,10090.ENSMUSP00000034187,10090.ENSMUSP00000073720,10090.ENSMUSP00000084701	Smad4,Mmp2,Bmp4,Bmpr2
GO:0046887	Positive regulation of hormone secretion	4	166	1.36	0.00091	10090.ENSMUSP00000023673,10090.ENSMUSP00000025393,10090.ENSMUSP00000064536,10090.ENSMUSP00000140112	Runx1,Smad4,Gja1,Creb1
GO:0031960	Response to corticosteroid	4	179	1.33	0.0012	10090.ENSMUSP00000001547,10090.ENSMUSP00000020171,10090.ENSMUSP00000055308,10090.ENSMUSP00000073720	Col1a1,Ctgf,Foxo1,Bmp4
GO:2000241	Regulation of reproductive process	4	191	1.3	0.0015	10090.ENSMUSP00000023673,10090.ENSMUSP00000052648,10090.ENSMUSP00000064536,10090.ENSMUSP00000073720	Runx1,Ar,Gja1,Bmp4
GO:0007565	Female pregnancy	4	196	1.29	0.0016	10090.ENSMUSP00000034187,10090.ENSMUSP00000052648,10090.ENSMUSP00000064536,10090.ENSMUSP00000084701	Mmp2,Ar,Gja1,Bmpr2
GO:0031669	Cellular response to nutrient levels	4	202	1.28	0.0018	10090.ENSMUSP00000001547,10090.ENSMUSP00000020408,10090.ENSMUSP00000055308,10090.ENSMUSP00000084701	Col1a1,Mdm2,Foxo1,Bmpr2
GO:0008361	Regulation of cell size	4	212	1.26	0.0020	10090.ENSMUSP00000072800,10090.ENSMUSP00000084701,10090.ENSMUSP00000133564,10090.ENSMUSP00000140112	Cxcl12,Bmpr2,Dnm2,Creb1
GO:1901654	Response to ketone	4	214	1.25	0.0021	10090.ENSMUSP00000052648,10090.ENSMUSP00000055308,10090.ENSMUSP00000069554,10090.ENSMUSP00000073720	Ar,Foxo1,Yap1,Bmp4
GO:0009612	Response to mechanical stimulus	4	222	1.24	0.0024	10090.ENSMUSP00000001547,10090.ENSMUSP00000034187,10090.ENSMUSP00000064536,10090.ENSMUSP00000072800	Col1a1,Mmp2,Gja1,Cxcl12
GO:0009952	Anterior/posterior pattern specification	4	222	1.24	0.0024	10090.ENSMUSP00000007757,10090.ENSMUSP00000025393,10090.ENSMUSP00000073720,10090.ENSMUSP00000084701	Tgfbr1,Smad4,Bmp4,Bmpr2
GO:0030278	Regulation of ossification	4	224	1.23	0.0024	10090.ENSMUSP00000064536,10090.ENSMUSP00000073720,10090.ENSMUSP00000084701,10090.ENSMUSP00000109202	Gja1,Bmp4,Bmpr2,Runx2
GO:0043588	Skin development	4	227	1.23	0.0025	10090.ENSMUSP00000001547,10090.ENSMUSP00000023673,10090.ENSMUSP00000025393,10090.ENSMUSP00000069554	Col1a1,Runx1,Smad4,Yap1
GO:0060828	Regulation of canonical wnt signaling pathway	4	230	1.22	0.0026	10090.ENSMUSP00000001547,10090.ENSMUSP00000055308,10090.ENSMUSP00000069554,10090.ENSMUSP00000069616	Col1a1,Foxo1,Yap1,Egr1
GO:0030198	Extracellular matrix organization	4	231	1.22	0.0027	10090.ENSMUSP00000001547,10090.ENSMUSP00000007757,10090.ENSMUSP00000020171,10090.ENSMUSP00000034187	Col1a1,Tgfbr1,Ctgf,Mmp2
GO:0045732	Positive regulation of protein catabolic process	4	234	1.21	0.0028	10090.ENSMUSP00000020408,10090.ENSMUSP00000034713,10090.ENSMUSP00000055308,10090.ENSMUSP00000064536	Mdm2,Ldlr,Foxo1,Gja1
GO:0021700	Developmental maturation	4	257	1.17	0.0038	10090.ENSMUSP00000034187,10090.ENSMUSP00000064536,10090.ENSMUSP00000109202,10090.ENSMUSP00000114123	Mmp2,Gja1,Runx2,Erbb4
GO:0042110	T cell activation	4	262	1.17	0.0041	10090.ENSMUSP00000064536,10090.ENSMUSP00000069616,10090.ENSMUSP00000072800,10090.ENSMUSP00000109202	Gja1,Egr1,Cxcl12,Runx2
GO:0045926	Negative regulation of growth	4	262	1.17	0.0041	10090.ENSMUSP00000025393,10090.ENSMUSP00000064536,10090.ENSMUSP00000073720,10090.ENSMUSP00000084701	Smad4,Gja1,Bmp4,Bmpr2
GO:0001822	Kidney development	4	298	1.11	0.0061	10090.ENSMUSP00000007757,10090.ENSMUSP00000025393,10090.ENSMUSP00000069616,10090.ENSMUSP00000073720	Tgfbr1,Smad4,Egr1,Bmp4
GO:1901653	Cellular response to peptide	4	299	1.11	0.0062	10090.ENSMUSP00000020408,10090.ENSMUSP00000055308,10090.ENSMUSP00000064536,10090.ENSMUSP00000140112	Mdm2,Foxo1,Gja1,Creb1
GO:0070372	Regulation of erk1 and erk2 cascade	4	311	1.09	0.0069	10090.ENSMUSP00000020171,10090.ENSMUSP00000025393,10090.ENSMUSP00000073720,10090.ENSMUSP00000114123	Ctgf,Smad4,Bmp4,Erbb4
GO:0014706	Striated muscle tissue development	4	319	1.08	0.0075	10090.ENSMUSP00000007757,10090.ENSMUSP00000025393,10090.ENSMUSP00000069616,10090.ENSMUSP00000073720	Tgfbr1,Smad4,Egr1,Bmp4
GO:0048871	Multicellular organismal homeostasis	4	324	1.07	0.0079	10090.ENSMUSP00000020171,10090.ENSMUSP00000069554,10090.ENSMUSP00000069616,10090.ENSMUSP00000114123	Ctgf,Yap1,Egr1,Erbb4
GO:0050768	Negative regulation of neurogenesis	4	336	1.06	0.0088	10090.ENSMUSP00000020408,10090.ENSMUSP00000034713,10090.ENSMUSP00000073720,10090.ENSMUSP00000114123	Mdm2,Ldlr,Bmp4,Erbb4
GO:0043010	Camera-type eye development	4	355	1.03	0.0105	10090.ENSMUSP00000007757,10090.ENSMUSP00000064536,10090.ENSMUSP00000073720,10090.ENSMUSP00000084701	Tgfbr1,Gja1,Bmp4,Bmpr2
GO:0007169	Transmembrane receptor protein tyrosine kinase signaling pathway	4	364	1.02	0.0115	10090.ENSMUSP00000001547,10090.ENSMUSP00000020171,10090.ENSMUSP00000055308,10090.ENSMUSP00000114123	Col1a1,Ctgf,Foxo1,Erbb4
GO:1902903	Regulation of supramolecular fiber organization	4	364	1.02	0.0115	10090.ENSMUSP00000007757,10090.ENSMUSP00000020171,10090.ENSMUSP00000025393,10090.ENSMUSP00000034713	Tgfbr1,Ctgf,Smad4,Ldlr
GO:0019216	Regulation of lipid metabolic process	4	377	1.01	0.0128	10090.ENSMUSP00000034713,10090.ENSMUSP00000069616,10090.ENSMUSP00000114123,10090.ENSMUSP00000140112	Ldlr,Egr1,Erbb4,Creb1
GO:0061564	Axon development	4	386	1.0	0.0138	10090.ENSMUSP00000025393,10090.ENSMUSP00000034187,10090.ENSMUSP00000072800,10090.ENSMUSP00000140112	Smad4,Mmp2,Cxcl12,Creb1
GO:0031331	Positive regulation of cellular catabolic process	4	389	0.99	0.0142	10090.ENSMUSP00000020408,10090.ENSMUSP00000034713,10090.ENSMUSP00000055308,10090.ENSMUSP00000119415	Mdm2,Ldlr,Foxo1,Cnot6l
GO:0051098	Regulation of binding	4	391	0.99	0.0143	10090.ENSMUSP00000007757,10090.ENSMUSP00000025393,10090.ENSMUSP00000073720,10090.ENSMUSP00000099434	Tgfbr1,Smad4,Bmp4,E2f1
GO:0032103	Positive regulation of response to external stimulus	4	399	0.98	0.0152	10090.ENSMUSP00000034187,10090.ENSMUSP00000034713,10090.ENSMUSP00000072800,10090.ENSMUSP00000084701	Mmp2,Ldlr,Cxcl12,Bmpr2
GO:0008015	Blood circulation	4	400	0.98	0.0153	10090.ENSMUSP00000034187,10090.ENSMUSP00000052648,10090.ENSMUSP00000064536,10090.ENSMUSP00000084701	Mmp2,Ar,Gja1,Bmpr2
GO:0010959	Regulation of metal ion transport	4	414	0.97	0.0169	10090.ENSMUSP00000064536,10090.ENSMUSP00000072800,10090.ENSMUSP00000073720,10090.ENSMUSP00000133564	Gja1,Cxcl12,Bmp4,Dnm2
GO:0002683	Negative regulation of immune system process	4	439	0.94	0.0203	10090.ENSMUSP00000023673,10090.ENSMUSP00000034713,10090.ENSMUSP00000072800,10090.ENSMUSP00000073720	Runx1,Ldlr,Cxcl12,Bmp4
GO:1903047	Mitotic cell cycle process	4	454	0.93	0.0223	10090.ENSMUSP00000000188,10090.ENSMUSP00000020408,10090.ENSMUSP00000064536,10090.ENSMUSP00000099434	Ccnd2,Mdm2,Gja1,E2f1
GO:0006935	Chemotaxis	4	487	0.9	0.0277	10090.ENSMUSP00000025393,10090.ENSMUSP00000072800,10090.ENSMUSP00000073720,10090.ENSMUSP00000140112	Smad4,Cxcl12,Bmp4,Creb1
GO:0061061	Muscle structure development	4	493	0.89	0.0287	10090.ENSMUSP00000007757,10090.ENSMUSP00000025393,10090.ENSMUSP00000069616,10090.ENSMUSP00000073720	Tgfbr1,Smad4,Egr1,Bmp4
GO:0045860	Positive regulation of protein kinase activity	4	496	0.89	0.0291	10090.ENSMUSP00000000188,10090.ENSMUSP00000007757,10090.ENSMUSP00000069616,10090.ENSMUSP00000073720	Ccnd2,Tgfbr1,Egr1,Bmp4
GO:0046903	Secretion	4	512	0.87	0.0320	10090.ENSMUSP00000020171,10090.ENSMUSP00000064536,10090.ENSMUSP00000114123,10090.ENSMUSP00000140112	Ctgf,Gja1,Erbb4,Creb1
GO:0007346	Regulation of mitotic cell cycle	4	531	0.86	0.0357	10090.ENSMUSP00000000188,10090.ENSMUSP00000020408,10090.ENSMUSP00000073720,10090.ENSMUSP00000099434	Ccnd2,Mdm2,Bmp4,E2f1
GO:0034762	Regulation of transmembrane transport	4	568	0.83	0.0441	10090.ENSMUSP00000064536,10090.ENSMUSP00000073720,10090.ENSMUSP00000114123,10090.ENSMUSP00000133564	Gja1,Bmp4,Erbb4,Dnm2
GO:0050865	Regulation of cell activation	4	569	0.83	0.0441	10090.ENSMUSP00000020171,10090.ENSMUSP00000023673,10090.ENSMUSP00000034713,10090.ENSMUSP00000073720	Ctgf,Runx1,Ldlr,Bmp4
GO:0000904	Cell morphogenesis involved in differentiation	4	575	0.82	0.0454	10090.ENSMUSP00000025393,10090.ENSMUSP00000052648,10090.ENSMUSP00000072800,10090.ENSMUSP00000140112	Smad4,Ar,Cxcl12,Creb1
GO:1903827	Regulation of cellular protein localization	4	576	0.82	0.0457	10090.ENSMUSP00000020408,10090.ENSMUSP00000052648,10090.ENSMUSP00000073720,10090.ENSMUSP00000114123	Mdm2,Ar,Bmp4,Erbb4
GO:0050769	Positive regulation of neurogenesis	4	579	0.82	0.0463	10090.ENSMUSP00000072800,10090.ENSMUSP00000073720,10090.ENSMUSP00000084701,10090.ENSMUSP00000099434	Cxcl12,Bmp4,Bmpr2,E2f1
GO:0060391	Positive regulation of smad protein signal transduction	3	16	2.25	4.72e-05	10090.ENSMUSP00000007757,10090.ENSMUSP00000025393,10090.ENSMUSP00000073720	Tgfbr1,Smad4,Bmp4
GO:2000136	Regulation of cell proliferation involved in heart morphogenesis	3	20	2.16	8.16e-05	10090.ENSMUSP00000025393,10090.ENSMUSP00000073720,10090.ENSMUSP00000084701	Smad4,Bmp4,Bmpr2
GO:0072215	Regulation of metanephros development	3	23	2.1	0.00012	10090.ENSMUSP00000069554,10090.ENSMUSP00000069616,10090.ENSMUSP00000073720	Yap1,Egr1,Bmp4
GO:0003181	Atrioventricular valve morphogenesis	3	25	2.06	0.00014	10090.ENSMUSP00000020408,10090.ENSMUSP00000025393,10090.ENSMUSP00000084701	Mdm2,Smad4,Bmpr2
GO:0060037	Pharyngeal system development	3	28	2.01	0.00019	10090.ENSMUSP00000007757,10090.ENSMUSP00000073720,10090.ENSMUSP00000084701	Tgfbr1,Bmp4,Bmpr2
GO:0003148	Outflow tract septum morphogenesis	3	29	2.0	0.00020	10090.ENSMUSP00000025393,10090.ENSMUSP00000073720,10090.ENSMUSP00000084701	Smad4,Bmp4,Bmpr2
GO:0060740	Prostate gland epithelium morphogenesis	3	29	2.0	0.00020	10090.ENSMUSP00000034187,10090.ENSMUSP00000052648,10090.ENSMUSP00000073720	Mmp2,Ar,Bmp4
GO:0001958	Endochondral ossification	3	32	1.95	0.00026	10090.ENSMUSP00000001547,10090.ENSMUSP00000073720,10090.ENSMUSP00000109202	Col1a1,Bmp4,Runx2
GO:0071480	Cellular response to gamma radiation	3	32	1.95	0.00026	10090.ENSMUSP00000020408,10090.ENSMUSP00000069554,10090.ENSMUSP00000069616	Mdm2,Yap1,Egr1
GO:0061036	Positive regulation of cartilage development	3	33	1.94	0.00028	10090.ENSMUSP00000073720,10090.ENSMUSP00000084701,10090.ENSMUSP00000109202	Bmp4,Bmpr2,Runx2
GO:0030513	Positive regulation of bmp signaling pathway	3	39	1.87	0.00042	10090.ENSMUSP00000025393,10090.ENSMUSP00000073720,10090.ENSMUSP00000084701	Smad4,Bmp4,Bmpr2
GO:1905332	Positive regulation of morphogenesis of an epithelium	3	40	1.86	0.00045	10090.ENSMUSP00000052648,10090.ENSMUSP00000064536,10090.ENSMUSP00000073720	Ar,Gja1,Bmp4
GO:0007616	Long-term memory	3	41	1.85	0.00048	10090.ENSMUSP00000000188,10090.ENSMUSP00000034713,10090.ENSMUSP00000069616	Ccnd2,Ldlr,Egr1
GO:0060428	Lung epithelium development	3	41	1.85	0.00048	10090.ENSMUSP00000069554,10090.ENSMUSP00000073720,10090.ENSMUSP00000140112	Yap1,Bmp4,Creb1
GO:0007595	Lactation	3	44	1.82	0.00056	10090.ENSMUSP00000064536,10090.ENSMUSP00000114123,10090.ENSMUSP00000140112	Gja1,Erbb4,Creb1
GO:0061383	Trabecula morphogenesis	3	51	1.75	0.00082	10090.ENSMUSP00000001547,10090.ENSMUSP00000007757,10090.ENSMUSP00000034187	Col1a1,Tgfbr1,Mmp2
GO:0048701	Embryonic cranial skeleton morphogenesis	3	52	1.74	0.00086	10090.ENSMUSP00000007757,10090.ENSMUSP00000073720,10090.ENSMUSP00000109202	Tgfbr1,Bmp4,Runx2
GO:0071398	Cellular response to fatty acid	3	56	1.71	0.0010	10090.ENSMUSP00000034713,10090.ENSMUSP00000099434,10090.ENSMUSP00000140112	Ldlr,E2f1,Creb1
GO:0044060	Regulation of endocrine process	3	57	1.7	0.0011	10090.ENSMUSP00000023673,10090.ENSMUSP00000025393,10090.ENSMUSP00000064536	Runx1,Smad4,Gja1
GO:0048286	Lung alveolus development	3	57	1.7	0.0011	10090.ENSMUSP00000073720,10090.ENSMUSP00000084701,10090.ENSMUSP00000140112	Bmp4,Bmpr2,Creb1
GO:0071300	Cellular response to retinoic acid	3	58	1.7	0.0011	10090.ENSMUSP00000001547,10090.ENSMUSP00000069554,10090.ENSMUSP00000140112	Col1a1,Yap1,Creb1
GO:0045843	Negative regulation of striated muscle tissue development	3	65	1.65	0.0015	10090.ENSMUSP00000025393,10090.ENSMUSP00000064536,10090.ENSMUSP00000073720	Smad4,Gja1,Bmp4
GO:0001541	Ovarian follicle development	3	67	1.63	0.0016	10090.ENSMUSP00000025393,10090.ENSMUSP00000034187,10090.ENSMUSP00000073720	Smad4,Mmp2,Bmp4
GO:0001837	Epithelial to mesenchymal transition	3	66	1.64	0.0016	10090.ENSMUSP00000007757,10090.ENSMUSP00000025393,10090.ENSMUSP00000064536	Tgfbr1,Smad4,Gja1
GO:0045669	Positive regulation of osteoblast differentiation	3	67	1.63	0.0016	10090.ENSMUSP00000073720,10090.ENSMUSP00000084701,10090.ENSMUSP00000109202	Bmp4,Bmpr2,Runx2
GO:0060135	Maternal process involved in female pregnancy	3	66	1.64	0.0016	10090.ENSMUSP00000052648,10090.ENSMUSP00000064536,10090.ENSMUSP00000084701	Ar,Gja1,Bmpr2
GO:0042246	Tissue regeneration	3	68	1.63	0.0017	10090.ENSMUSP00000064536,10090.ENSMUSP00000069554,10090.ENSMUSP00000114123	Gja1,Yap1,Erbb4
GO:0042733	Embryonic digit morphogenesis	3	70	1.61	0.0018	10090.ENSMUSP00000025393,10090.ENSMUSP00000064536,10090.ENSMUSP00000073720	Smad4,Gja1,Bmp4
GO:0060976	Coronary vasculature development	3	71	1.61	0.0018	10090.ENSMUSP00000007757,10090.ENSMUSP00000073720,10090.ENSMUSP00000133564	Tgfbr1,Bmp4,Dnm2
GO:0097755	Positive regulation of blood vessel diameter	3	72	1.6	0.0019	10090.ENSMUSP00000034187,10090.ENSMUSP00000064536,10090.ENSMUSP00000084701	Mmp2,Gja1,Bmpr2
GO:0019229	Regulation of vasoconstriction	3	75	1.58	0.0021	10090.ENSMUSP00000034187,10090.ENSMUSP00000064536,10090.ENSMUSP00000084701	Mmp2,Gja1,Bmpr2
GO:0007179	Transforming growth factor beta receptor signaling pathway	3	80	1.56	0.0025	10090.ENSMUSP00000007757,10090.ENSMUSP00000025393,10090.ENSMUSP00000140112	Tgfbr1,Smad4,Creb1
GO:0002088	Lens development in camera-type eye	3	81	1.55	0.0026	10090.ENSMUSP00000007757,10090.ENSMUSP00000064536,10090.ENSMUSP00000073720	Tgfbr1,Gja1,Bmp4
GO:0007492	Endoderm development	3	82	1.54	0.0026	10090.ENSMUSP00000025393,10090.ENSMUSP00000034187,10090.ENSMUSP00000073720	Smad4,Mmp2,Bmp4
GO:0043627	Response to estrogen	3	81	1.55	0.0026	10090.ENSMUSP00000007757,10090.ENSMUSP00000020408,10090.ENSMUSP00000034187	Tgfbr1,Mdm2,Mmp2
GO:0042475	Odontogenesis of dentin-containing tooth	3	83	1.54	0.0027	10090.ENSMUSP00000055308,10090.ENSMUSP00000073720,10090.ENSMUSP00000109202	Foxo1,Bmp4,Runx2
GO:0030500	Regulation of bone mineralization	3	84	1.53	0.0028	10090.ENSMUSP00000064536,10090.ENSMUSP00000073720,10090.ENSMUSP00000084701	Gja1,Bmp4,Bmpr2
GO:0072091	Regulation of stem cell proliferation	3	87	1.52	0.0030	10090.ENSMUSP00000064536,10090.ENSMUSP00000069554,10090.ENSMUSP00000073720	Gja1,Yap1,Bmp4
GO:0051149	Positive regulation of muscle cell differentiation	3	88	1.51	0.0031	10090.ENSMUSP00000020408,10090.ENSMUSP00000072800,10090.ENSMUSP00000073720	Mdm2,Cxcl12,Bmp4
GO:0001656	Metanephros development	3	91	1.5	0.0034	10090.ENSMUSP00000025393,10090.ENSMUSP00000069616,10090.ENSMUSP00000073720	Smad4,Egr1,Bmp4
GO:0043401	Steroid hormone mediated signaling pathway	3	91	1.5	0.0034	10090.ENSMUSP00000052648,10090.ENSMUSP00000069554,10090.ENSMUSP00000073720	Ar,Yap1,Bmp4
GO:0110020	Regulation of actomyosin structure organization	3	104	1.44	0.0047	10090.ENSMUSP00000007757,10090.ENSMUSP00000020171,10090.ENSMUSP00000025393	Tgfbr1,Ctgf,Smad4
GO:1901655	Cellular response to ketone	3	106	1.43	0.0049	10090.ENSMUSP00000052648,10090.ENSMUSP00000055308,10090.ENSMUSP00000073720	Ar,Foxo1,Bmp4
GO:0001704	Formation of primary germ layer	3	110	1.42	0.0054	10090.ENSMUSP00000034187,10090.ENSMUSP00000073720,10090.ENSMUSP00000084701	Mmp2,Bmp4,Bmpr2
GO:2000045	Regulation of g1/s transition of mitotic cell cycle	3	110	1.42	0.0054	10090.ENSMUSP00000000188,10090.ENSMUSP00000020408,10090.ENSMUSP00000099434	Ccnd2,Mdm2,E2f1
GO:0030516	Regulation of axon extension	3	112	1.41	0.0057	10090.ENSMUSP00000072800,10090.ENSMUSP00000084701,10090.ENSMUSP00000133564	Cxcl12,Bmpr2,Dnm2
GO:0003073	Regulation of systemic arterial blood pressure	3	118	1.39	0.0064	10090.ENSMUSP00000052648,10090.ENSMUSP00000064536,10090.ENSMUSP00000084701	Ar,Gja1,Bmpr2
GO:0051153	Regulation of striated muscle cell differentiation	3	122	1.37	0.0069	10090.ENSMUSP00000025393,10090.ENSMUSP00000072800,10090.ENSMUSP00000073720	Smad4,Cxcl12,Bmp4
GO:0071456	Cellular response to hypoxia	3	125	1.36	0.0073	10090.ENSMUSP00000020408,10090.ENSMUSP00000069616,10090.ENSMUSP00000099434	Mdm2,Egr1,E2f1
GO:1903038	Negative regulation of leukocyte cell-cell adhesion	3	128	1.35	0.0077	10090.ENSMUSP00000023673,10090.ENSMUSP00000072800,10090.ENSMUSP00000073720	Runx1,Cxcl12,Bmp4
GO:0045995	Regulation of embryonic development	3	133	1.33	0.0085	10090.ENSMUSP00000052648,10090.ENSMUSP00000064536,10090.ENSMUSP00000073720	Ar,Gja1,Bmp4
GO:0035270	Endocrine system development	3	141	1.31	0.0097	10090.ENSMUSP00000007757,10090.ENSMUSP00000073720,10090.ENSMUSP00000140112	Tgfbr1,Bmp4,Creb1
GO:0072006	Nephron development	3	141	1.31	0.0097	10090.ENSMUSP00000025393,10090.ENSMUSP00000069616,10090.ENSMUSP00000073720	Smad4,Egr1,Bmp4
GO:0045598	Regulation of fat cell differentiation	3	142	1.31	0.0099	10090.ENSMUSP00000055308,10090.ENSMUSP00000099434,10090.ENSMUSP00000140112	Foxo1,E2f1,Creb1
GO:0030856	Regulation of epithelial cell differentiation	3	151	1.28	0.0116	10090.ENSMUSP00000007757,10090.ENSMUSP00000069554,10090.ENSMUSP00000073720	Tgfbr1,Yap1,Bmp4
GO:0034504	Protein localization to nucleus	3	166	1.24	0.0145	10090.ENSMUSP00000001547,10090.ENSMUSP00000020408,10090.ENSMUSP00000073720	Col1a1,Mdm2,Bmp4
GO:0043409	Negative regulation of mapk cascade	3	173	1.22	0.0160	10090.ENSMUSP00000025393,10090.ENSMUSP00000055308,10090.ENSMUSP00000073720	Smad4,Foxo1,Bmp4
GO:0048863	Stem cell differentiation	3	174	1.22	0.0162	10090.ENSMUSP00000025393,10090.ENSMUSP00000109202,10090.ENSMUSP00000114123	Smad4,Runx2,Erbb4
GO:0045834	Positive regulation of lipid metabolic process	3	175	1.22	0.0164	10090.ENSMUSP00000034713,10090.ENSMUSP00000114123,10090.ENSMUSP00000140112	Ldlr,Erbb4,Creb1
GO:0008016	Regulation of heart contraction	3	177	1.21	0.0168	10090.ENSMUSP00000020171,10090.ENSMUSP00000020408,10090.ENSMUSP00000064536	Ctgf,Mdm2,Gja1
GO:0001667	Ameboidal-type cell migration	3	180	1.2	0.0175	10090.ENSMUSP00000007757,10090.ENSMUSP00000072800,10090.ENSMUSP00000114123	Tgfbr1,Cxcl12,Erbb4
GO:0002695	Negative regulation of leukocyte activation	3	182	1.2	0.0180	10090.ENSMUSP00000023673,10090.ENSMUSP00000034713,10090.ENSMUSP00000073720	Runx1,Ldlr,Bmp4
GO:0046890	Regulation of lipid biosynthetic process	3	187	1.19	0.0191	10090.ENSMUSP00000034713,10090.ENSMUSP00000069616,10090.ENSMUSP00000140112	Ldlr,Egr1,Creb1
GO:0048738	Cardiac muscle tissue development	3	188	1.18	0.0193	10090.ENSMUSP00000007757,10090.ENSMUSP00000025393,10090.ENSMUSP00000073720	Tgfbr1,Smad4,Bmp4
GO:0010770	Positive regulation of cell morphogenesis involved in differentiation	3	189	1.18	0.0196	10090.ENSMUSP00000072800,10090.ENSMUSP00000084701,10090.ENSMUSP00000133564	Cxcl12,Bmpr2,Dnm2
GO:0001894	Tissue homeostasis	3	192	1.18	0.0203	10090.ENSMUSP00000020171,10090.ENSMUSP00000069554,10090.ENSMUSP00000114123	Ctgf,Yap1,Erbb4
GO:0030307	Positive regulation of cell growth	3	192	1.18	0.0203	10090.ENSMUSP00000007757,10090.ENSMUSP00000072800,10090.ENSMUSP00000084701	Tgfbr1,Cxcl12,Bmpr2
GO:0030308	Negative regulation of cell growth	3	197	1.16	0.0217	10090.ENSMUSP00000025393,10090.ENSMUSP00000064536,10090.ENSMUSP00000084701	Smad4,Gja1,Bmpr2
GO:0006366	Transcription by rna polymerase ii	3	200	1.16	0.0223	10090.ENSMUSP00000069616,10090.ENSMUSP00000084701,10090.ENSMUSP00000140112	Egr1,Bmpr2,Creb1
GO:1902115	Regulation of organelle assembly	3	206	1.14	0.0239	10090.ENSMUSP00000025393,10090.ENSMUSP00000119415,10090.ENSMUSP00000133564	Smad4,Cnot6l,Dnm2
GO:0071695	Anatomical structure maturation	3	218	1.12	0.0275	10090.ENSMUSP00000034187,10090.ENSMUSP00000064536,10090.ENSMUSP00000109202	Mmp2,Gja1,Runx2
GO:0070374	Positive regulation of erk1 and erk2 cascade	3	219	1.12	0.0277	10090.ENSMUSP00000020171,10090.ENSMUSP00000073720,10090.ENSMUSP00000114123	Ctgf,Bmp4,Erbb4
GO:0002064	Epithelial cell development	3	227	1.1	0.0299	10090.ENSMUSP00000052648,10090.ENSMUSP00000064536,10090.ENSMUSP00000073720	Ar,Gja1,Bmp4
GO:0071241	Cellular response to inorganic substance	3	227	1.1	0.0299	10090.ENSMUSP00000055308,10090.ENSMUSP00000133564,10090.ENSMUSP00000140112	Foxo1,Dnm2,Creb1
GO:0034764	Positive regulation of transmembrane transport	3	238	1.08	0.0334	10090.ENSMUSP00000073720,10090.ENSMUSP00000114123,10090.ENSMUSP00000133564	Bmp4,Erbb4,Dnm2
GO:0071375	Cellular response to peptide hormone stimulus	3	238	1.08	0.0334	10090.ENSMUSP00000020408,10090.ENSMUSP00000055308,10090.ENSMUSP00000140112	Mdm2,Foxo1,Creb1
GO:0007626	Locomotory behavior	3	239	1.08	0.0337	10090.ENSMUSP00000000188,10090.ENSMUSP00000069616,10090.ENSMUSP00000072800	Ccnd2,Egr1,Cxcl12
GO:0090257	Regulation of muscle system process	3	242	1.07	0.0348	10090.ENSMUSP00000020171,10090.ENSMUSP00000025393,10090.ENSMUSP00000055308	Ctgf,Smad4,Foxo1
GO:0090068	Positive regulation of cell cycle process	3	252	1.06	0.0385	10090.ENSMUSP00000000188,10090.ENSMUSP00000020171,10090.ENSMUSP00000020408	Ccnd2,Ctgf,Mdm2
GO:0031349	Positive regulation of defense response	3	258	1.05	0.0406	10090.ENSMUSP00000034187,10090.ENSMUSP00000034713,10090.ENSMUSP00000064536	Mmp2,Ldlr,Gja1
GO:0022898	Regulation of transmembrane transporter activity	3	263	1.04	0.0425	10090.ENSMUSP00000064536,10090.ENSMUSP00000073720,10090.ENSMUSP00000133564	Gja1,Bmp4,Dnm2
GO:0030336	Negative regulation of cell migration	3	267	1.03	0.0441	10090.ENSMUSP00000064536,10090.ENSMUSP00000072800,10090.ENSMUSP00000114123	Gja1,Cxcl12,Erbb4
GO:0051924	Regulation of calcium ion transport	3	269	1.03	0.0447	10090.ENSMUSP00000064536,10090.ENSMUSP00000072800,10090.ENSMUSP00000073720	Gja1,Cxcl12,Bmp4
GO:0007517	Muscle organ development	3	279	1.01	0.0484	10090.ENSMUSP00000007757,10090.ENSMUSP00000025393,10090.ENSMUSP00000069616	Tgfbr1,Smad4,Egr1
GO:0003250	Regulation of cell proliferation involved in heart valve morphogenesis	2	3	2.81	0.00040	10090.ENSMUSP00000025393,10090.ENSMUSP00000084701	Smad4,Bmpr2
GO:0061026	Cardiac muscle tissue regeneration	2	3	2.81	0.00040	10090.ENSMUSP00000069554,10090.ENSMUSP00000114123	Yap1,Erbb4
GO:2000137	Negative regulation of cell proliferation involved in heart morphogenesis	2	3	2.81	0.00040	10090.ENSMUSP00000073720,10090.ENSMUSP00000084701	Bmp4,Bmpr2
GO:1902617	Response to fluoride	2	4	2.68	0.00056	10090.ENSMUSP00000001547,10090.ENSMUSP00000055308	Col1a1,Foxo1
GO:0001957	Intramembranous ossification	2	6	2.5	0.00097	10090.ENSMUSP00000001547,10090.ENSMUSP00000034187	Col1a1,Mmp2
GO:0060685	Regulation of prostatic bud formation	2	6	2.5	0.00097	10090.ENSMUSP00000052648,10090.ENSMUSP00000073720	Ar,Bmp4
GO:0048842	Positive regulation of axon extension involved in axon guidance	2	7	2.44	0.0012	10090.ENSMUSP00000072800,10090.ENSMUSP00000084701	Cxcl12,Bmpr2
GO:0060449	Bud elongation involved in lung branching	2	7	2.44	0.0012	10090.ENSMUSP00000069554,10090.ENSMUSP00000073720	Yap1,Bmp4
GO:2000138	Positive regulation of cell proliferation involved in heart morphogenesis	2	7	2.44	0.0012	10090.ENSMUSP00000025393,10090.ENSMUSP00000073720	Smad4,Bmp4
GO:0008354	Germ cell migration	2	9	2.33	0.0018	10090.ENSMUSP00000007757,10090.ENSMUSP00000072800	Tgfbr1,Cxcl12
GO:0060346	Bone trabecula formation	2	9	2.33	0.0018	10090.ENSMUSP00000001547,10090.ENSMUSP00000034187	Col1a1,Mmp2
GO:0042118	Endothelial cell activation	2	10	2.28	0.0020	10090.ENSMUSP00000007757,10090.ENSMUSP00000025393	Tgfbr1,Smad4
GO:0061626	Pharyngeal arch artery morphogenesis	2	10	2.28	0.0020	10090.ENSMUSP00000073720,10090.ENSMUSP00000084701	Bmp4,Bmpr2
GO:0071481	Cellular response to x-ray	2	10	2.28	0.0020	10090.ENSMUSP00000000188,10090.ENSMUSP00000133564	Ccnd2,Dnm2
GO:0072111	Cell proliferation involved in kidney development	2	11	2.24	0.0023	10090.ENSMUSP00000069616,10090.ENSMUSP00000073720	Egr1,Bmp4
GO:0045906	Negative regulation of vasoconstriction	2	12	2.2	0.0027	10090.ENSMUSP00000034187,10090.ENSMUSP00000084701	Mmp2,Bmpr2
GO:0072124	Regulation of glomerular mesangial cell proliferation	2	12	2.2	0.0027	10090.ENSMUSP00000069616,10090.ENSMUSP00000073720	Egr1,Bmp4
GO:0033148	Positive regulation of intracellular estrogen receptor signaling pathway	2	13	2.17	0.0030	10090.ENSMUSP00000052648,10090.ENSMUSP00000069554	Ar,Yap1
GO:0032276	Regulation of gonadotropin secretion	2	15	2.11	0.0038	10090.ENSMUSP00000025393,10090.ENSMUSP00000064536	Smad4,Gja1
GO:0034505	Tooth mineralization	2	15	2.11	0.0038	10090.ENSMUSP00000001547,10090.ENSMUSP00000055308	Col1a1,Foxo1
GO:1903729	Regulation of plasma membrane organization	2	16	2.08	0.0042	10090.ENSMUSP00000052648,10090.ENSMUSP00000133564	Ar,Dnm2
GO:0042487	Regulation of odontogenesis of dentin-containing tooth	2	17	2.05	0.0046	10090.ENSMUSP00000073720,10090.ENSMUSP00000109202	Bmp4,Runx2
GO:0071732	Cellular response to nitric oxide	2	17	2.05	0.0046	10090.ENSMUSP00000055308,10090.ENSMUSP00000133564	Foxo1,Dnm2
GO:0072074	Kidney mesenchyme development	2	17	2.05	0.0046	10090.ENSMUSP00000025393,10090.ENSMUSP00000073720	Smad4,Bmp4
GO:1902894	Negative regulation of pri-mirna transcription by rna polymerase ii	2	17	2.05	0.0046	10090.ENSMUSP00000007757,10090.ENSMUSP00000073720	Tgfbr1,Bmp4
GO:0055093	Response to hyperoxia	2	20	1.98	0.0059	10090.ENSMUSP00000001547,10090.ENSMUSP00000055308	Col1a1,Foxo1
GO:0072012	Glomerulus vasculature development	2	20	1.98	0.0059	10090.ENSMUSP00000069616,10090.ENSMUSP00000073720	Egr1,Bmp4
GO:0072520	Seminiferous tubule development	2	20	1.98	0.0059	10090.ENSMUSP00000025393,10090.ENSMUSP00000052648	Smad4,Ar
GO:0001935	Endothelial cell proliferation	2	21	1.96	0.0063	10090.ENSMUSP00000073720,10090.ENSMUSP00000084701	Bmp4,Bmpr2
GO:0003177	Pulmonary valve development	2	21	1.96	0.0063	10090.ENSMUSP00000073720,10090.ENSMUSP00000084701	Bmp4,Bmpr2
GO:0032331	Negative regulation of chondrocyte differentiation	2	22	1.94	0.0068	10090.ENSMUSP00000007757,10090.ENSMUSP00000073720	Tgfbr1,Bmp4
GO:0060749	Mammary gland alveolus development	2	22	1.94	0.0068	10090.ENSMUSP00000052648,10090.ENSMUSP00000114123	Ar,Erbb4
GO:0071295	Cellular response to vitamin	2	22	1.94	0.0068	10090.ENSMUSP00000001547,10090.ENSMUSP00000020408	Col1a1,Mdm2
GO:0003176	Aortic valve development	2	23	1.92	0.0072	10090.ENSMUSP00000073720,10090.ENSMUSP00000084701	Bmp4,Bmpr2
GO:0003283	Atrial septum development	2	23	1.92	0.0072	10090.ENSMUSP00000020408,10090.ENSMUSP00000084701	Mdm2,Bmpr2
GO:0060317	Cardiac epithelial to mesenchymal transition	2	26	1.87	0.0088	10090.ENSMUSP00000007757,10090.ENSMUSP00000025393	Tgfbr1,Smad4
GO:0060045	Positive regulation of cardiac muscle cell proliferation	2	27	1.85	0.0093	10090.ENSMUSP00000069554,10090.ENSMUSP00000114123	Yap1,Erbb4
GO:0060487	Lung epithelial cell differentiation	2	27	1.85	0.0093	10090.ENSMUSP00000069554,10090.ENSMUSP00000140112	Yap1,Creb1
GO:0010614	Negative regulation of cardiac muscle hypertrophy	2	31	1.79	0.0117	10090.ENSMUSP00000025393,10090.ENSMUSP00000055308	Smad4,Foxo1
GO:0032967	Positive regulation of collagen biosynthetic process	2	31	1.79	0.0117	10090.ENSMUSP00000020171,10090.ENSMUSP00000073720	Ctgf,Bmp4
GO:1904019	Epithelial cell apoptotic process	2	32	1.78	0.0123	10090.ENSMUSP00000084701,10090.ENSMUSP00000099434	Bmpr2,E2f1
GO:0003203	Endocardial cushion morphogenesis	2	33	1.76	0.0130	10090.ENSMUSP00000020408,10090.ENSMUSP00000025393	Mdm2,Smad4
GO:0010453	Regulation of cell fate commitment	2	34	1.75	0.0137	10090.ENSMUSP00000052648,10090.ENSMUSP00000073720	Ar,Bmp4
GO:0045686	Negative regulation of glial cell differentiation	2	34	1.75	0.0137	10090.ENSMUSP00000034713,10090.ENSMUSP00000073720	Ldlr,Bmp4
GO:0045601	Regulation of endothelial cell differentiation	2	35	1.74	0.0142	10090.ENSMUSP00000007757,10090.ENSMUSP00000073720	Tgfbr1,Bmp4
GO:1902116	Negative regulation of organelle assembly	2	35	1.74	0.0142	10090.ENSMUSP00000025393,10090.ENSMUSP00000133564	Smad4,Dnm2
GO:1904707	Positive regulation of vascular associated smooth muscle cell proliferation	2	35	1.74	0.0142	10090.ENSMUSP00000020408,10090.ENSMUSP00000034187	Mdm2,Mmp2
GO:0071549	Cellular response to dexamethasone stimulus	2	37	1.71	0.0154	10090.ENSMUSP00000055308,10090.ENSMUSP00000073720	Foxo1,Bmp4
GO:0060251	Regulation of glial cell proliferation	2	38	1.7	0.0161	10090.ENSMUSP00000099434,10090.ENSMUSP00000140112	E2f1,Creb1
GO:0071634	Regulation of transforming growth factor beta production	2	38	1.7	0.0161	10090.ENSMUSP00000025393,10090.ENSMUSP00000140112	Smad4,Creb1
GO:1900087	Positive regulation of g1/s transition of mitotic cell cycle	2	39	1.69	0.0167	10090.ENSMUSP00000000188,10090.ENSMUSP00000020408	Ccnd2,Mdm2
GO:0030518	Intracellular steroid hormone receptor signaling pathway	2	40	1.68	0.0174	10090.ENSMUSP00000052648,10090.ENSMUSP00000069554	Ar,Yap1
GO:0048645	Animal organ formation	2	40	1.68	0.0174	10090.ENSMUSP00000052648,10090.ENSMUSP00000073720	Ar,Bmp4
GO:0060325	Face morphogenesis	2	40	1.68	0.0174	10090.ENSMUSP00000001547,10090.ENSMUSP00000034187	Col1a1,Mmp2
GO:0001893	Maternal placenta development	2	41	1.67	0.0181	10090.ENSMUSP00000064536,10090.ENSMUSP00000084701	Gja1,Bmpr2
GO:0002063	Chondrocyte development	2	41	1.67	0.0181	10090.ENSMUSP00000084701,10090.ENSMUSP00000109202	Bmpr2,Runx2
GO:0040019	Positive regulation of embryonic development	2	41	1.67	0.0181	10090.ENSMUSP00000052648,10090.ENSMUSP00000064536	Ar,Gja1
GO:0055026	Negative regulation of cardiac muscle tissue development	2	41	1.67	0.0181	10090.ENSMUSP00000025393,10090.ENSMUSP00000064536	Smad4,Gja1
GO:2000279	Negative regulation of dna biosynthetic process	2	41	1.67	0.0181	10090.ENSMUSP00000064536,10090.ENSMUSP00000084701	Gja1,Bmpr2
GO:0021983	Pituitary gland development	2	42	1.66	0.0187	10090.ENSMUSP00000073720,10090.ENSMUSP00000140112	Bmp4,Creb1
GO:0001974	Blood vessel remodeling	2	44	1.64	0.0203	10090.ENSMUSP00000020408,10090.ENSMUSP00000084701	Mdm2,Bmpr2
GO:0030501	Positive regulation of bone mineralization	2	44	1.64	0.0203	10090.ENSMUSP00000073720,10090.ENSMUSP00000084701	Bmp4,Bmpr2
GO:0001937	Negative regulation of endothelial cell proliferation	2	45	1.63	0.0209	10090.ENSMUSP00000007757,10090.ENSMUSP00000064536	Tgfbr1,Gja1
GO:0042098	T cell proliferation	2	46	1.62	0.0217	10090.ENSMUSP00000064536,10090.ENSMUSP00000072800	Gja1,Cxcl12
GO:0045581	Negative regulation of t cell differentiation	2	46	1.62	0.0217	10090.ENSMUSP00000023673,10090.ENSMUSP00000073720	Runx1,Bmp4
GO:0090184	Positive regulation of kidney development	2	46	1.62	0.0217	10090.ENSMUSP00000069616,10090.ENSMUSP00000073720	Egr1,Bmp4
GO:1904645	Response to amyloid-beta	2	46	1.62	0.0217	10090.ENSMUSP00000034187,10090.ENSMUSP00000064536	Mmp2,Gja1
GO:2000725	Regulation of cardiac muscle cell differentiation	2	46	1.62	0.0217	10090.ENSMUSP00000025393,10090.ENSMUSP00000073720	Smad4,Bmp4
GO:0030199	Collagen fibril organization	2	47	1.61	0.0223	10090.ENSMUSP00000001547,10090.ENSMUSP00000007757	Col1a1,Tgfbr1
GO:0001658	Branching involved in ureteric bud morphogenesis	2	48	1.6	0.0232	10090.ENSMUSP00000025393,10090.ENSMUSP00000073720	Smad4,Bmp4
GO:0000186	Activation of mapkk activity	2	49	1.59	0.0239	10090.ENSMUSP00000007757,10090.ENSMUSP00000073720	Tgfbr1,Bmp4
GO:0071364	Cellular response to epidermal growth factor stimulus	2	50	1.58	0.0247	10090.ENSMUSP00000001547,10090.ENSMUSP00000114123	Col1a1,Erbb4
GO:0032963	Collagen metabolic process	2	51	1.58	0.0256	10090.ENSMUSP00000001547,10090.ENSMUSP00000034187	Col1a1,Mmp2
GO:0030857	Negative regulation of epithelial cell differentiation	2	52	1.57	0.0264	10090.ENSMUSP00000007757,10090.ENSMUSP00000069554	Tgfbr1,Yap1
GO:0055010	Ventricular cardiac muscle tissue morphogenesis	2	52	1.57	0.0264	10090.ENSMUSP00000007757,10090.ENSMUSP00000025393	Tgfbr1,Smad4
GO:0060443	Mammary gland morphogenesis	2	53	1.56	0.0272	10090.ENSMUSP00000052648,10090.ENSMUSP00000073720	Ar,Bmp4
GO:0009948	Anterior/posterior axis specification	2	54	1.55	0.0279	10090.ENSMUSP00000025393,10090.ENSMUSP00000073720	Smad4,Bmp4
GO:0045599	Negative regulation of fat cell differentiation	2	54	1.55	0.0279	10090.ENSMUSP00000055308,10090.ENSMUSP00000099434	Foxo1,E2f1
GO:2000648	Positive regulation of stem cell proliferation	2	54	1.55	0.0279	10090.ENSMUSP00000064536,10090.ENSMUSP00000073720	Gja1,Bmp4
GO:0042220	Response to cocaine	2	55	1.54	0.0287	10090.ENSMUSP00000020408,10090.ENSMUSP00000133564	Mdm2,Dnm2
GO:1990090	Cellular response to nerve growth factor stimulus	2	55	1.54	0.0287	10090.ENSMUSP00000099434,10090.ENSMUSP00000140112	E2f1,Creb1
GO:0002931	Response to ischemia	2	56	1.53	0.0294	10090.ENSMUSP00000064536,10090.ENSMUSP00000069616	Gja1,Egr1
GO:0051496	Positive regulation of stress fiber assembly	2	57	1.53	0.0302	10090.ENSMUSP00000007757,10090.ENSMUSP00000020171	Tgfbr1,Ctgf
GO:2000107	Negative regulation of leukocyte apoptotic process	2	60	1.5	0.0328	10090.ENSMUSP00000072800,10090.ENSMUSP00000073720	Cxcl12,Bmp4
GO:2000736	Regulation of stem cell differentiation	2	62	1.49	0.0345	10090.ENSMUSP00000069554,10090.ENSMUSP00000073720	Yap1,Bmp4
GO:0014911	Positive regulation of smooth muscle cell migration	2	63	1.48	0.0355	10090.ENSMUSP00000020408,10090.ENSMUSP00000069616	Mdm2,Egr1
GO:0061180	Mammary gland epithelium development	2	66	1.46	0.0384	10090.ENSMUSP00000052648,10090.ENSMUSP00000114123	Ar,Erbb4
GO:0009880	Embryonic pattern specification	2	67	1.46	0.0395	10090.ENSMUSP00000025393,10090.ENSMUSP00000114123	Smad4,Erbb4
GO:0060395	SMAD protein signal transduction	2	67	1.46	0.0395	10090.ENSMUSP00000025393,10090.ENSMUSP00000073720	Smad4,Bmp4
GO:2000242	Negative regulation of reproductive process	2	67	1.46	0.0395	10090.ENSMUSP00000064536,10090.ENSMUSP00000073720	Gja1,Bmp4
GO:0001707	Mesoderm formation	2	68	1.45	0.0402	10090.ENSMUSP00000073720,10090.ENSMUSP00000084701	Bmp4,Bmpr2
GO:0002763	Positive regulation of myeloid leukocyte differentiation	2	68	1.45	0.0402	10090.ENSMUSP00000023673,10090.ENSMUSP00000140112	Runx1,Creb1
GO:0071260	Cellular response to mechanical stimulus	2	69	1.44	0.0412	10090.ENSMUSP00000001547,10090.ENSMUSP00000064536	Col1a1,Gja1
GO:0044344	Cellular response to fibroblast growth factor stimulus	2	70	1.44	0.0423	10090.ENSMUSP00000001547,10090.ENSMUSP00000020171	Col1a1,Ctgf
GO:0051155	Positive regulation of striated muscle cell differentiation	2	72	1.43	0.0441	10090.ENSMUSP00000072800,10090.ENSMUSP00000073720	Cxcl12,Bmp4
GO:0071230	Cellular response to amino acid stimulus	2	72	1.43	0.0441	10090.ENSMUSP00000001547,10090.ENSMUSP00000034187	Col1a1,Mmp2
GO:0003143	Embryonic heart tube morphogenesis	2	73	1.42	0.0450	10090.ENSMUSP00000064536,10090.ENSMUSP00000069554	Gja1,Yap1
GO:2001021	Negative regulation of response to dna damage stimulus	2	73	1.42	0.0450	10090.ENSMUSP00000020408,10090.ENSMUSP00000072800	Mdm2,Cxcl12
GO:0000082	G1/S transition of mitotic cell cycle	2	75	1.41	0.0468	10090.ENSMUSP00000000188,10090.ENSMUSP00000099434	Ccnd2,E2f1
GO:0045446	Endothelial cell differentiation	2	75	1.41	0.0468	10090.ENSMUSP00000025393,10090.ENSMUSP00000084701	Smad4,Bmpr2
GO:0072331	Signal transduction by p53 class mediator	2	76	1.4	0.0478	10090.ENSMUSP00000020408,10090.ENSMUSP00000099434	Mdm2,E2f1
GO:0070301	Cellular response to hydrogen peroxide	2	77	1.4	0.0486	10090.ENSMUSP00000020408,10090.ENSMUSP00000055308	Mdm2,Foxo1

## Sheet: OOCYTE DEVELOPMENTAL COMPETENCE
Supplementary Table S4. Association of genes and biological processes obtained with STRING analysis. Lines highlighted in green represent the most relevant biological processes associated with oocyte developmental competence.
#term ID	term description	observed gene count	background gene count	strength	false discovery rate	matching proteins in your network (IDs)	matching proteins in your network (labels)
GO:0009987	Cellular process	23	13330	0.22	0.0013	10090.ENSMUSP00000001780,10090.ENSMUSP00000020227,10090.ENSMUSP00000022971,10090.ENSMUSP00000026416,10090.ENSMUSP00000031697,10090.ENSMUSP00000032272,10090.ENSMUSP00000032399,10090.ENSMUSP00000037028,10090.ENSMUSP00000052619,10090.ENSMUSP00000061539,10090.ENSMUSP00000067786,10090.ENSMUSP00000070070,10090.ENSMUSP00000095314,10090.ENSMUSP00000103245,10090.ENSMUSP00000103658,10090.ENSMUSP00000104548…	Akt1,Cry1,Myc,Cdk2,Cul1,Adipor2,Kras,Camk1d,Pard6b,Kdm6a,Sos1,Esr1,Pikfyve,Klf4,Ccne1,Irf1,Spp1,Setd2,Pfkp,Cnot7,Stat3,Lats1,Setd1b
GO:0050896	Response to stimulus	20	6908	0.44	6.84e-05	10090.ENSMUSP00000001780,10090.ENSMUSP00000020227,10090.ENSMUSP00000022971,10090.ENSMUSP00000026416,10090.ENSMUSP00000032272,10090.ENSMUSP00000032399,10090.ENSMUSP00000037028,10090.ENSMUSP00000061539,10090.ENSMUSP00000067786,10090.ENSMUSP00000070070,10090.ENSMUSP00000095314,10090.ENSMUSP00000103245,10090.ENSMUSP00000103658,10090.ENSMUSP00000104548,10090.ENSMUSP00000108367,10090.ENSMUSP00000116313…	Akt1,Cry1,Myc,Cdk2,Adipor2,Kras,Camk1d,Kdm6a,Sos1,Esr1,Pikfyve,Klf4,Ccne1,Irf1,Spp1,Setd2,Pfkp,Cnot7,Stat3,Lats1
GO:0050794	Regulation of cellular process	20	9541	0.3	0.0021	10090.ENSMUSP00000001780,10090.ENSMUSP00000020227,10090.ENSMUSP00000022971,10090.ENSMUSP00000026416,10090.ENSMUSP00000032272,10090.ENSMUSP00000032399,10090.ENSMUSP00000037028,10090.ENSMUSP00000052619,10090.ENSMUSP00000061539,10090.ENSMUSP00000067786,10090.ENSMUSP00000070070,10090.ENSMUSP00000095314,10090.ENSMUSP00000103245,10090.ENSMUSP00000103658,10090.ENSMUSP00000104548,10090.ENSMUSP00000108367…	Akt1,Cry1,Myc,Cdk2,Adipor2,Kras,Camk1d,Pard6b,Kdm6a,Sos1,Esr1,Pikfyve,Klf4,Ccne1,Irf1,Spp1,Setd2,Cnot7,Stat3,Lats1
GO:0044238	Primary metabolic process	19	6369	0.46	0.00011	10090.ENSMUSP00000001780,10090.ENSMUSP00000020227,10090.ENSMUSP00000022971,10090.ENSMUSP00000026416,10090.ENSMUSP00000031697,10090.ENSMUSP00000032272,10090.ENSMUSP00000037028,10090.ENSMUSP00000061539,10090.ENSMUSP00000070070,10090.ENSMUSP00000095314,10090.ENSMUSP00000103245,10090.ENSMUSP00000103658,10090.ENSMUSP00000108367,10090.ENSMUSP00000116313,10090.ENSMUSP00000117030,10090.ENSMUSP00000117304…	Akt1,Cry1,Myc,Cdk2,Cul1,Adipor2,Camk1d,Kdm6a,Esr1,Pikfyve,Klf4,Ccne1,Spp1,Setd2,Pfkp,Cnot7,Stat3,Lats1,Setd1b
GO:0044237	Cellular metabolic process	19	6445	0.45	0.00013	10090.ENSMUSP00000001780,10090.ENSMUSP00000020227,10090.ENSMUSP00000022971,10090.ENSMUSP00000026416,10090.ENSMUSP00000031697,10090.ENSMUSP00000032272,10090.ENSMUSP00000037028,10090.ENSMUSP00000061539,10090.ENSMUSP00000070070,10090.ENSMUSP00000095314,10090.ENSMUSP00000103245,10090.ENSMUSP00000103658,10090.ENSMUSP00000108367,10090.ENSMUSP00000116313,10090.ENSMUSP00000117030,10090.ENSMUSP00000117304…	Akt1,Cry1,Myc,Cdk2,Cul1,Adipor2,Camk1d,Kdm6a,Esr1,Pikfyve,Klf4,Ccne1,Spp1,Setd2,Pfkp,Cnot7,Stat3,Lats1,Setd1b
GO:0071704	Organic substance metabolic process	19	6824	0.43	0.00022	10090.ENSMUSP00000001780,10090.ENSMUSP00000020227,10090.ENSMUSP00000022971,10090.ENSMUSP00000026416,10090.ENSMUSP00000031697,10090.ENSMUSP00000032272,10090.ENSMUSP00000037028,10090.ENSMUSP00000061539,10090.ENSMUSP00000070070,10090.ENSMUSP00000095314,10090.ENSMUSP00000103245,10090.ENSMUSP00000103658,10090.ENSMUSP00000108367,10090.ENSMUSP00000116313,10090.ENSMUSP00000117030,10090.ENSMUSP00000117304…	Akt1,Cry1,Myc,Cdk2,Cul1,Adipor2,Camk1d,Kdm6a,Esr1,Pikfyve,Klf4,Ccne1,Spp1,Setd2,Pfkp,Cnot7,Stat3,Lats1,Setd1b
GO:0051716	Cellular response to stimulus	18	5497	0.5	0.00011	10090.ENSMUSP00000001780,10090.ENSMUSP00000020227,10090.ENSMUSP00000022971,10090.ENSMUSP00000026416,10090.ENSMUSP00000032272,10090.ENSMUSP00000032399,10090.ENSMUSP00000061539,10090.ENSMUSP00000067786,10090.ENSMUSP00000070070,10090.ENSMUSP00000095314,10090.ENSMUSP00000103245,10090.ENSMUSP00000103658,10090.ENSMUSP00000104548,10090.ENSMUSP00000108367,10090.ENSMUSP00000116313,10090.ENSMUSP00000117030…	Akt1,Cry1,Myc,Cdk2,Adipor2,Kras,Kdm6a,Sos1,Esr1,Pikfyve,Klf4,Ccne1,Irf1,Spp1,Setd2,Pfkp,Stat3,Lats1
GO:0048518	Positive regulation of biological process	18	5869	0.47	0.00019	10090.ENSMUSP00000001780,10090.ENSMUSP00000020227,10090.ENSMUSP00000022971,10090.ENSMUSP00000026416,10090.ENSMUSP00000032272,10090.ENSMUSP00000032399,10090.ENSMUSP00000037028,10090.ENSMUSP00000061539,10090.ENSMUSP00000067786,10090.ENSMUSP00000070070,10090.ENSMUSP00000103245,10090.ENSMUSP00000103658,10090.ENSMUSP00000104548,10090.ENSMUSP00000108367,10090.ENSMUSP00000116313,10090.ENSMUSP00000117304…	Akt1,Cry1,Myc,Cdk2,Adipor2,Kras,Camk1d,Kdm6a,Sos1,Esr1,Klf4,Ccne1,Irf1,Spp1,Setd2,Cnot7,Stat3,Lats1
GO:0019222	Regulation of metabolic process	18	6085	0.45	0.00025	10090.ENSMUSP00000001780,10090.ENSMUSP00000020227,10090.ENSMUSP00000022971,10090.ENSMUSP00000026416,10090.ENSMUSP00000032272,10090.ENSMUSP00000032399,10090.ENSMUSP00000037028,10090.ENSMUSP00000061539,10090.ENSMUSP00000070070,10090.ENSMUSP00000095314,10090.ENSMUSP00000103245,10090.ENSMUSP00000103658,10090.ENSMUSP00000104548,10090.ENSMUSP00000108367,10090.ENSMUSP00000116313,10090.ENSMUSP00000117304…	Akt1,Cry1,Myc,Cdk2,Adipor2,Kras,Camk1d,Kdm6a,Esr1,Pikfyve,Klf4,Ccne1,Irf1,Spp1,Setd2,Cnot7,Stat3,Lats1
GO:0006807	Nitrogen compound metabolic process	17	5878	0.44	0.00073	10090.ENSMUSP00000001780,10090.ENSMUSP00000020227,10090.ENSMUSP00000022971,10090.ENSMUSP00000026416,10090.ENSMUSP00000031697,10090.ENSMUSP00000037028,10090.ENSMUSP00000061539,10090.ENSMUSP00000070070,10090.ENSMUSP00000103245,10090.ENSMUSP00000103658,10090.ENSMUSP00000108367,10090.ENSMUSP00000116313,10090.ENSMUSP00000117030,10090.ENSMUSP00000117304,10090.ENSMUSP00000120152,10090.ENSMUSP00000132078…	Akt1,Cry1,Myc,Cdk2,Cul1,Camk1d,Kdm6a,Esr1,Klf4,Ccne1,Spp1,Setd2,Pfkp,Cnot7,Stat3,Lats1,Setd1b
GO:0032501	Multicellular organismal process	17	6272	0.41	0.0012	10090.ENSMUSP00000001780,10090.ENSMUSP00000020227,10090.ENSMUSP00000022971,10090.ENSMUSP00000031697,10090.ENSMUSP00000032272,10090.ENSMUSP00000032399,10090.ENSMUSP00000037028,10090.ENSMUSP00000061539,10090.ENSMUSP00000067786,10090.ENSMUSP00000070070,10090.ENSMUSP00000095314,10090.ENSMUSP00000103245,10090.ENSMUSP00000104548,10090.ENSMUSP00000108367,10090.ENSMUSP00000116313,10090.ENSMUSP00000120152…	Akt1,Cry1,Myc,Cul1,Adipor2,Kras,Camk1d,Kdm6a,Sos1,Esr1,Pikfyve,Klf4,Irf1,Spp1,Setd2,Stat3,Lats1
GO:0009893	Positive regulation of metabolic process	16	3767	0.61	6.84e-05	10090.ENSMUSP00000001780,10090.ENSMUSP00000020227,10090.ENSMUSP00000022971,10090.ENSMUSP00000026416,10090.ENSMUSP00000032272,10090.ENSMUSP00000032399,10090.ENSMUSP00000037028,10090.ENSMUSP00000061539,10090.ENSMUSP00000070070,10090.ENSMUSP00000103245,10090.ENSMUSP00000104548,10090.ENSMUSP00000108367,10090.ENSMUSP00000116313,10090.ENSMUSP00000117304,10090.ENSMUSP00000120152,10090.ENSMUSP00000132078	Akt1,Cry1,Myc,Cdk2,Adipor2,Kras,Camk1d,Kdm6a,Esr1,Klf4,Irf1,Spp1,Setd2,Cnot7,Stat3,Lats1
GO:0048731	System development	16	4350	0.55	0.00018	10090.ENSMUSP00000001780,10090.ENSMUSP00000022971,10090.ENSMUSP00000031697,10090.ENSMUSP00000032272,10090.ENSMUSP00000032399,10090.ENSMUSP00000037028,10090.ENSMUSP00000061539,10090.ENSMUSP00000067786,10090.ENSMUSP00000070070,10090.ENSMUSP00000095314,10090.ENSMUSP00000103245,10090.ENSMUSP00000104548,10090.ENSMUSP00000108367,10090.ENSMUSP00000116313,10090.ENSMUSP00000120152,10090.ENSMUSP00000132078	Akt1,Myc,Cul1,Adipor2,Kras,Camk1d,Kdm6a,Sos1,Esr1,Pikfyve,Klf4,Irf1,Spp1,Setd2,Stat3,Lats1
GO:0048522	Positive regulation of cellular process	16	5407	0.45	0.0011	10090.ENSMUSP00000001780,10090.ENSMUSP00000020227,10090.ENSMUSP00000022971,10090.ENSMUSP00000026416,10090.ENSMUSP00000032272,10090.ENSMUSP00000032399,10090.ENSMUSP00000037028,10090.ENSMUSP00000067786,10090.ENSMUSP00000070070,10090.ENSMUSP00000103245,10090.ENSMUSP00000103658,10090.ENSMUSP00000104548,10090.ENSMUSP00000108367,10090.ENSMUSP00000117304,10090.ENSMUSP00000120152,10090.ENSMUSP00000132078	Akt1,Cry1,Myc,Cdk2,Adipor2,Kras,Camk1d,Sos1,Esr1,Klf4,Ccne1,Irf1,Spp1,Cnot7,Stat3,Lats1
GO:0031323	Regulation of cellular metabolic process	16	5479	0.45	0.0012	10090.ENSMUSP00000001780,10090.ENSMUSP00000020227,10090.ENSMUSP00000022971,10090.ENSMUSP00000026416,10090.ENSMUSP00000032399,10090.ENSMUSP00000037028,10090.ENSMUSP00000070070,10090.ENSMUSP00000095314,10090.ENSMUSP00000103245,10090.ENSMUSP00000103658,10090.ENSMUSP00000104548,10090.ENSMUSP00000108367,10090.ENSMUSP00000116313,10090.ENSMUSP00000117304,10090.ENSMUSP00000120152,10090.ENSMUSP00000132078	Akt1,Cry1,Myc,Cdk2,Kras,Camk1d,Esr1,Pikfyve,Klf4,Ccne1,Irf1,Spp1,Setd2,Cnot7,Stat3,Lats1
GO:0060255	Regulation of macromolecule metabolic process	16	5618	0.44	0.0015	10090.ENSMUSP00000001780,10090.ENSMUSP00000020227,10090.ENSMUSP00000022971,10090.ENSMUSP00000026416,10090.ENSMUSP00000032399,10090.ENSMUSP00000037028,10090.ENSMUSP00000061539,10090.ENSMUSP00000070070,10090.ENSMUSP00000103245,10090.ENSMUSP00000103658,10090.ENSMUSP00000104548,10090.ENSMUSP00000108367,10090.ENSMUSP00000116313,10090.ENSMUSP00000117304,10090.ENSMUSP00000120152,10090.ENSMUSP00000132078	Akt1,Cry1,Myc,Cdk2,Kras,Camk1d,Kdm6a,Esr1,Klf4,Ccne1,Irf1,Spp1,Setd2,Cnot7,Stat3,Lats1
GO:0010033	Response to organic substance	15	2742	0.72	2.31e-05	10090.ENSMUSP00000001780,10090.ENSMUSP00000020227,10090.ENSMUSP00000022971,10090.ENSMUSP00000026416,10090.ENSMUSP00000032272,10090.ENSMUSP00000032399,10090.ENSMUSP00000067786,10090.ENSMUSP00000070070,10090.ENSMUSP00000103245,10090.ENSMUSP00000104548,10090.ENSMUSP00000108367,10090.ENSMUSP00000116313,10090.ENSMUSP00000117030,10090.ENSMUSP00000120152,10090.ENSMUSP00000132078	Akt1,Cry1,Myc,Cdk2,Adipor2,Kras,Sos1,Esr1,Klf4,Irf1,Spp1,Setd2,Pfkp,Stat3,Lats1
GO:0007165	Signal transduction	15	3779	0.58	0.00021	10090.ENSMUSP00000001780,10090.ENSMUSP00000022971,10090.ENSMUSP00000026416,10090.ENSMUSP00000032272,10090.ENSMUSP00000032399,10090.ENSMUSP00000061539,10090.ENSMUSP00000067786,10090.ENSMUSP00000070070,10090.ENSMUSP00000095314,10090.ENSMUSP00000103245,10090.ENSMUSP00000103658,10090.ENSMUSP00000104548,10090.ENSMUSP00000108367,10090.ENSMUSP00000120152,10090.ENSMUSP00000132078	Akt1,Myc,Cdk2,Adipor2,Kras,Kdm6a,Sos1,Esr1,Pikfyve,Klf4,Ccne1,Irf1,Spp1,Stat3,Lats1
GO:0010468	Regulation of gene expression	15	4041	0.55	0.00034	10090.ENSMUSP00000001780,10090.ENSMUSP00000020227,10090.ENSMUSP00000022971,10090.ENSMUSP00000026416,10090.ENSMUSP00000032399,10090.ENSMUSP00000037028,10090.ENSMUSP00000061539,10090.ENSMUSP00000070070,10090.ENSMUSP00000103245,10090.ENSMUSP00000103658,10090.ENSMUSP00000104548,10090.ENSMUSP00000108367,10090.ENSMUSP00000116313,10090.ENSMUSP00000117304,10090.ENSMUSP00000120152	Akt1,Cry1,Myc,Cdk2,Kras,Camk1d,Kdm6a,Esr1,Klf4,Ccne1,Irf1,Spp1,Setd2,Cnot7,Stat3
GO:0044260	Cellular macromolecule metabolic process	15	4161	0.54	0.00045	10090.ENSMUSP00000001780,10090.ENSMUSP00000020227,10090.ENSMUSP00000022971,10090.ENSMUSP00000026416,10090.ENSMUSP00000031697,10090.ENSMUSP00000037028,10090.ENSMUSP00000061539,10090.ENSMUSP00000070070,10090.ENSMUSP00000103245,10090.ENSMUSP00000103658,10090.ENSMUSP00000116313,10090.ENSMUSP00000117304,10090.ENSMUSP00000120152,10090.ENSMUSP00000132078,10090.ENSMUSP00000133933	Akt1,Cry1,Myc,Cdk2,Cul1,Camk1d,Kdm6a,Esr1,Klf4,Ccne1,Setd2,Cnot7,Stat3,Lats1,Setd1b
GO:0048523	Negative regulation of cellular process	15	4672	0.49	0.0011	10090.ENSMUSP00000001780,10090.ENSMUSP00000020227,10090.ENSMUSP00000022971,10090.ENSMUSP00000026416,10090.ENSMUSP00000032272,10090.ENSMUSP00000032399,10090.ENSMUSP00000037028,10090.ENSMUSP00000070070,10090.ENSMUSP00000103245,10090.ENSMUSP00000103658,10090.ENSMUSP00000104548,10090.ENSMUSP00000108367,10090.ENSMUSP00000117304,10090.ENSMUSP00000120152,10090.ENSMUSP00000132078	Akt1,Cry1,Myc,Cdk2,Adipor2,Kras,Camk1d,Esr1,Klf4,Ccne1,Irf1,Spp1,Cnot7,Stat3,Lats1
GO:0016043	Cellular component organization	15	4769	0.48	0.0013	10090.ENSMUSP00000001780,10090.ENSMUSP00000022971,10090.ENSMUSP00000026416,10090.ENSMUSP00000032399,10090.ENSMUSP00000052619,10090.ENSMUSP00000061539,10090.ENSMUSP00000067786,10090.ENSMUSP00000095314,10090.ENSMUSP00000103658,10090.ENSMUSP00000116313,10090.ENSMUSP00000117030,10090.ENSMUSP00000117304,10090.ENSMUSP00000120152,10090.ENSMUSP00000132078,10090.ENSMUSP00000133933	Akt1,Myc,Cdk2,Kras,Pard6b,Kdm6a,Sos1,Pikfyve,Ccne1,Setd2,Pfkp,Cnot7,Stat3,Lats1,Setd1b
GO:0051171	Regulation of nitrogen compound metabolic process	15	5126	0.45	0.0023	10090.ENSMUSP00000001780,10090.ENSMUSP00000020227,10090.ENSMUSP00000022971,10090.ENSMUSP00000026416,10090.ENSMUSP00000032399,10090.ENSMUSP00000037028,10090.ENSMUSP00000070070,10090.ENSMUSP00000103245,10090.ENSMUSP00000103658,10090.ENSMUSP00000104548,10090.ENSMUSP00000108367,10090.ENSMUSP00000116313,10090.ENSMUSP00000117304,10090.ENSMUSP00000120152,10090.ENSMUSP00000132078	Akt1,Cry1,Myc,Cdk2,Kras,Camk1d,Esr1,Klf4,Ccne1,Irf1,Spp1,Setd2,Cnot7,Stat3,Lats1
GO:0080090	Regulation of primary metabolic process	15	5290	0.43	0.0031	10090.ENSMUSP00000001780,10090.ENSMUSP00000020227,10090.ENSMUSP00000022971,10090.ENSMUSP00000026416,10090.ENSMUSP00000032399,10090.ENSMUSP00000037028,10090.ENSMUSP00000070070,10090.ENSMUSP00000103245,10090.ENSMUSP00000103658,10090.ENSMUSP00000104548,10090.ENSMUSP00000108367,10090.ENSMUSP00000116313,10090.ENSMUSP00000117304,10090.ENSMUSP00000120152,10090.ENSMUSP00000132078	Akt1,Cry1,Myc,Cdk2,Kras,Camk1d,Esr1,Klf4,Ccne1,Irf1,Spp1,Setd2,Cnot7,Stat3,Lats1
GO:0006355	Regulation of transcription, dna-templated	14	2720	0.69	6.84e-05	10090.ENSMUSP00000001780,10090.ENSMUSP00000020227,10090.ENSMUSP00000022971,10090.ENSMUSP00000026416,10090.ENSMUSP00000032399,10090.ENSMUSP00000037028,10090.ENSMUSP00000070070,10090.ENSMUSP00000103245,10090.ENSMUSP00000103658,10090.ENSMUSP00000104548,10090.ENSMUSP00000108367,10090.ENSMUSP00000116313,10090.ENSMUSP00000117304,10090.ENSMUSP00000120152	Akt1,Cry1,Myc,Cdk2,Kras,Camk1d,Esr1,Klf4,Ccne1,Irf1,Spp1,Setd2,Cnot7,Stat3
GO:0048513	Animal organ development	14	3230	0.62	0.00022	10090.ENSMUSP00000001780,10090.ENSMUSP00000022971,10090.ENSMUSP00000031697,10090.ENSMUSP00000032272,10090.ENSMUSP00000032399,10090.ENSMUSP00000061539,10090.ENSMUSP00000067786,10090.ENSMUSP00000070070,10090.ENSMUSP00000103245,10090.ENSMUSP00000104548,10090.ENSMUSP00000108367,10090.ENSMUSP00000116313,10090.ENSMUSP00000120152,10090.ENSMUSP00000132078	Akt1,Myc,Cul1,Adipor2,Kras,Kdm6a,Sos1,Esr1,Klf4,Irf1,Spp1,Setd2,Stat3,Lats1
GO:0010604	Positive regulation of macromolecule metabolic process	14	3467	0.59	0.00037	10090.ENSMUSP00000001780,10090.ENSMUSP00000020227,10090.ENSMUSP00000022971,10090.ENSMUSP00000026416,10090.ENSMUSP00000032399,10090.ENSMUSP00000061539,10090.ENSMUSP00000070070,10090.ENSMUSP00000103245,10090.ENSMUSP00000104548,10090.ENSMUSP00000108367,10090.ENSMUSP00000116313,10090.ENSMUSP00000117304,10090.ENSMUSP00000120152,10090.ENSMUSP00000132078	Akt1,Cry1,Myc,Cdk2,Kras,Kdm6a,Esr1,Klf4,Irf1,Spp1,Setd2,Cnot7,Stat3,Lats1
GO:0071310	Cellular response to organic substance	13	1987	0.8	3.31e-05	10090.ENSMUSP00000001780,10090.ENSMUSP00000022971,10090.ENSMUSP00000026416,10090.ENSMUSP00000032272,10090.ENSMUSP00000032399,10090.ENSMUSP00000067786,10090.ENSMUSP00000070070,10090.ENSMUSP00000103245,10090.ENSMUSP00000104548,10090.ENSMUSP00000108367,10090.ENSMUSP00000117030,10090.ENSMUSP00000120152,10090.ENSMUSP00000132078	Akt1,Myc,Cdk2,Adipor2,Kras,Sos1,Esr1,Klf4,Irf1,Spp1,Pfkp,Stat3,Lats1
GO:0009653	Anatomical structure morphogenesis	13	2244	0.74	6.84e-05	10090.ENSMUSP00000001780,10090.ENSMUSP00000022971,10090.ENSMUSP00000031697,10090.ENSMUSP00000032272,10090.ENSMUSP00000032399,10090.ENSMUSP00000061539,10090.ENSMUSP00000067786,10090.ENSMUSP00000070070,10090.ENSMUSP00000095314,10090.ENSMUSP00000103245,10090.ENSMUSP00000116313,10090.ENSMUSP00000120152,10090.ENSMUSP00000132078	Akt1,Myc,Cul1,Adipor2,Kras,Kdm6a,Sos1,Esr1,Pikfyve,Klf4,Setd2,Stat3,Lats1
GO:0006950	Response to stress	13	3045	0.61	0.00052	10090.ENSMUSP00000001780,10090.ENSMUSP00000020227,10090.ENSMUSP00000022971,10090.ENSMUSP00000026416,10090.ENSMUSP00000032272,10090.ENSMUSP00000032399,10090.ENSMUSP00000037028,10090.ENSMUSP00000103245,10090.ENSMUSP00000104548,10090.ENSMUSP00000108367,10090.ENSMUSP00000116313,10090.ENSMUSP00000117304,10090.ENSMUSP00000120152	Akt1,Cry1,Myc,Cdk2,Adipor2,Kras,Camk1d,Klf4,Irf1,Spp1,Setd2,Cnot7,Stat3
GO:0051239	Regulation of multicellular organismal process	13	3205	0.59	0.00078	10090.ENSMUSP00000001780,10090.ENSMUSP00000020227,10090.ENSMUSP00000022971,10090.ENSMUSP00000032272,10090.ENSMUSP00000037028,10090.ENSMUSP00000067786,10090.ENSMUSP00000070070,10090.ENSMUSP00000103245,10090.ENSMUSP00000104548,10090.ENSMUSP00000108367,10090.ENSMUSP00000116313,10090.ENSMUSP00000120152,10090.ENSMUSP00000132078	Akt1,Cry1,Myc,Adipor2,Camk1d,Sos1,Esr1,Klf4,Irf1,Spp1,Setd2,Stat3,Lats1
GO:0048583	Regulation of response to stimulus	13	3651	0.53	0.0019	10090.ENSMUSP00000001780,10090.ENSMUSP00000020227,10090.ENSMUSP00000022971,10090.ENSMUSP00000032399,10090.ENSMUSP00000037028,10090.ENSMUSP00000067786,10090.ENSMUSP00000070070,10090.ENSMUSP00000103245,10090.ENSMUSP00000104548,10090.ENSMUSP00000116313,10090.ENSMUSP00000117304,10090.ENSMUSP00000120152,10090.ENSMUSP00000132078	Akt1,Cry1,Myc,Kras,Camk1d,Sos1,Esr1,Klf4,Irf1,Setd2,Cnot7,Stat3,Lats1
GO:0048869	Cellular developmental process	13	3731	0.52	0.0022	10090.ENSMUSP00000001780,10090.ENSMUSP00000022971,10090.ENSMUSP00000032399,10090.ENSMUSP00000037028,10090.ENSMUSP00000061539,10090.ENSMUSP00000070070,10090.ENSMUSP00000095314,10090.ENSMUSP00000103245,10090.ENSMUSP00000104548,10090.ENSMUSP00000108367,10090.ENSMUSP00000116313,10090.ENSMUSP00000120152,10090.ENSMUSP00000132078	Akt1,Myc,Kras,Camk1d,Kdm6a,Esr1,Pikfyve,Klf4,Irf1,Spp1,Setd2,Stat3,Lats1
GO:0065009	Regulation of molecular function	13	4379	0.45	0.0074	10090.ENSMUSP00000001780,10090.ENSMUSP00000022971,10090.ENSMUSP00000032399,10090.ENSMUSP00000037028,10090.ENSMUSP00000067786,10090.ENSMUSP00000070070,10090.ENSMUSP00000103245,10090.ENSMUSP00000103658,10090.ENSMUSP00000104548,10090.ENSMUSP00000108367,10090.ENSMUSP00000117304,10090.ENSMUSP00000120152,10090.ENSMUSP00000132078	Akt1,Myc,Kras,Camk1d,Sos1,Esr1,Klf4,Ccne1,Irf1,Spp1,Cnot7,Stat3,Lats1
GO:1901564	Organonitrogen compound metabolic process	13	4475	0.44	0.0089	10090.ENSMUSP00000001780,10090.ENSMUSP00000020227,10090.ENSMUSP00000022971,10090.ENSMUSP00000026416,10090.ENSMUSP00000031697,10090.ENSMUSP00000037028,10090.ENSMUSP00000061539,10090.ENSMUSP00000103658,10090.ENSMUSP00000108367,10090.ENSMUSP00000116313,10090.ENSMUSP00000117030,10090.ENSMUSP00000132078,10090.ENSMUSP00000133933	Akt1,Cry1,Myc,Cdk2,Cul1,Camk1d,Kdm6a,Ccne1,Spp1,Setd2,Pfkp,Lats1,Setd1b
GO:0010628	Positive regulation of gene expression	12	2269	0.7	0.00025	10090.ENSMUSP00000001780,10090.ENSMUSP00000022971,10090.ENSMUSP00000026416,10090.ENSMUSP00000032399,10090.ENSMUSP00000061539,10090.ENSMUSP00000070070,10090.ENSMUSP00000103245,10090.ENSMUSP00000104548,10090.ENSMUSP00000108367,10090.ENSMUSP00000116313,10090.ENSMUSP00000117304,10090.ENSMUSP00000120152	Akt1,Myc,Cdk2,Kras,Kdm6a,Esr1,Klf4,Irf1,Spp1,Setd2,Cnot7,Stat3
GO:0032879	Regulation of localization	12	2806	0.61	0.0011	10090.ENSMUSP00000001780,10090.ENSMUSP00000020227,10090.ENSMUSP00000022971,10090.ENSMUSP00000032272,10090.ENSMUSP00000037028,10090.ENSMUSP00000052619,10090.ENSMUSP00000070070,10090.ENSMUSP00000103245,10090.ENSMUSP00000103658,10090.ENSMUSP00000108367,10090.ENSMUSP00000116313,10090.ENSMUSP00000120152	Akt1,Cry1,Myc,Adipor2,Camk1d,Pard6b,Esr1,Klf4,Ccne1,Spp1,Setd2,Stat3
GO:0006996	Organelle organization	12	3066	0.57	0.0019	10090.ENSMUSP00000001780,10090.ENSMUSP00000022971,10090.ENSMUSP00000026416,10090.ENSMUSP00000032399,10090.ENSMUSP00000052619,10090.ENSMUSP00000061539,10090.ENSMUSP00000103658,10090.ENSMUSP00000116313,10090.ENSMUSP00000117304,10090.ENSMUSP00000120152,10090.ENSMUSP00000132078,10090.ENSMUSP00000133933	Akt1,Myc,Cdk2,Kras,Pard6b,Kdm6a,Ccne1,Setd2,Cnot7,Stat3,Lats1,Setd1b
GO:0051173	Positive regulation of nitrogen compound metabolic process	12	3119	0.57	0.0021	10090.ENSMUSP00000001780,10090.ENSMUSP00000020227,10090.ENSMUSP00000022971,10090.ENSMUSP00000026416,10090.ENSMUSP00000032399,10090.ENSMUSP00000070070,10090.ENSMUSP00000103245,10090.ENSMUSP00000104548,10090.ENSMUSP00000108367,10090.ENSMUSP00000117304,10090.ENSMUSP00000120152,10090.ENSMUSP00000132078	Akt1,Cry1,Myc,Cdk2,Kras,Esr1,Klf4,Irf1,Spp1,Cnot7,Stat3,Lats1
GO:0010646	Regulation of cell communication	12	3215	0.55	0.0027	10090.ENSMUSP00000001780,10090.ENSMUSP00000020227,10090.ENSMUSP00000022971,10090.ENSMUSP00000032399,10090.ENSMUSP00000067786,10090.ENSMUSP00000070070,10090.ENSMUSP00000103245,10090.ENSMUSP00000104548,10090.ENSMUSP00000108367,10090.ENSMUSP00000117304,10090.ENSMUSP00000120152,10090.ENSMUSP00000132078	Akt1,Cry1,Myc,Kras,Sos1,Esr1,Klf4,Irf1,Spp1,Cnot7,Stat3,Lats1
GO:0023051	Regulation of signaling	12	3227	0.55	0.0028	10090.ENSMUSP00000001780,10090.ENSMUSP00000020227,10090.ENSMUSP00000022971,10090.ENSMUSP00000032399,10090.ENSMUSP00000067786,10090.ENSMUSP00000070070,10090.ENSMUSP00000103245,10090.ENSMUSP00000104548,10090.ENSMUSP00000108367,10090.ENSMUSP00000117304,10090.ENSMUSP00000120152,10090.ENSMUSP00000132078	Akt1,Cry1,Myc,Kras,Sos1,Esr1,Klf4,Irf1,Spp1,Cnot7,Stat3,Lats1
GO:0031325	Positive regulation of cellular metabolic process	12	3320	0.54	0.0033	10090.ENSMUSP00000001780,10090.ENSMUSP00000020227,10090.ENSMUSP00000022971,10090.ENSMUSP00000026416,10090.ENSMUSP00000032399,10090.ENSMUSP00000070070,10090.ENSMUSP00000103245,10090.ENSMUSP00000104548,10090.ENSMUSP00000108367,10090.ENSMUSP00000117304,10090.ENSMUSP00000120152,10090.ENSMUSP00000132078	Akt1,Cry1,Myc,Cdk2,Kras,Esr1,Klf4,Irf1,Spp1,Cnot7,Stat3,Lats1
GO:0030154	Cell differentiation	12	3674	0.5	0.0068	10090.ENSMUSP00000001780,10090.ENSMUSP00000022971,10090.ENSMUSP00000032399,10090.ENSMUSP00000037028,10090.ENSMUSP00000061539,10090.ENSMUSP00000070070,10090.ENSMUSP00000103245,10090.ENSMUSP00000104548,10090.ENSMUSP00000108367,10090.ENSMUSP00000116313,10090.ENSMUSP00000120152,10090.ENSMUSP00000132078	Akt1,Myc,Kras,Camk1d,Kdm6a,Esr1,Klf4,Irf1,Spp1,Setd2,Stat3,Lats1
GO:0051726	Regulation of cell cycle	11	1016	1.02	2.19e-05	10090.ENSMUSP00000001780,10090.ENSMUSP00000020227,10090.ENSMUSP00000022971,10090.ENSMUSP00000026416,10090.ENSMUSP00000070070,10090.ENSMUSP00000103245,10090.ENSMUSP00000103658,10090.ENSMUSP00000104548,10090.ENSMUSP00000116313,10090.ENSMUSP00000120152,10090.ENSMUSP00000132078	Akt1,Cry1,Myc,Cdk2,Esr1,Klf4,Ccne1,Irf1,Setd2,Stat3,Lats1
GO:0009719	Response to endogenous stimulus	11	1370	0.89	6.84e-05	10090.ENSMUSP00000001780,10090.ENSMUSP00000020227,10090.ENSMUSP00000026416,10090.ENSMUSP00000032272,10090.ENSMUSP00000032399,10090.ENSMUSP00000070070,10090.ENSMUSP00000103245,10090.ENSMUSP00000104548,10090.ENSMUSP00000108367,10090.ENSMUSP00000120152,10090.ENSMUSP00000132078	Akt1,Cry1,Cdk2,Adipor2,Kras,Esr1,Klf4,Irf1,Spp1,Stat3,Lats1
GO:0042127	Regulation of cell population proliferation	11	1650	0.81	0.00016	10090.ENSMUSP00000001780,10090.ENSMUSP00000022971,10090.ENSMUSP00000026416,10090.ENSMUSP00000032399,10090.ENSMUSP00000067786,10090.ENSMUSP00000070070,10090.ENSMUSP00000103245,10090.ENSMUSP00000103658,10090.ENSMUSP00000104548,10090.ENSMUSP00000117304,10090.ENSMUSP00000120152	Akt1,Myc,Cdk2,Kras,Sos1,Esr1,Klf4,Ccne1,Irf1,Cnot7,Stat3
GO:0051172	Negative regulation of nitrogen compound metabolic process	11	2310	0.66	0.0011	10090.ENSMUSP00000001780,10090.ENSMUSP00000020227,10090.ENSMUSP00000022971,10090.ENSMUSP00000026416,10090.ENSMUSP00000070070,10090.ENSMUSP00000103245,10090.ENSMUSP00000103658,10090.ENSMUSP00000104548,10090.ENSMUSP00000117304,10090.ENSMUSP00000120152,10090.ENSMUSP00000132078	Akt1,Cry1,Myc,Cdk2,Esr1,Klf4,Ccne1,Irf1,Cnot7,Stat3,Lats1
GO:0031324	Negative regulation of cellular metabolic process	11	2497	0.63	0.0018	10090.ENSMUSP00000001780,10090.ENSMUSP00000020227,10090.ENSMUSP00000022971,10090.ENSMUSP00000026416,10090.ENSMUSP00000070070,10090.ENSMUSP00000103245,10090.ENSMUSP00000103658,10090.ENSMUSP00000104548,10090.ENSMUSP00000117304,10090.ENSMUSP00000120152,10090.ENSMUSP00000132078	Akt1,Cry1,Myc,Cdk2,Esr1,Klf4,Ccne1,Irf1,Cnot7,Stat3,Lats1
GO:0006464	Cellular protein modification process	11	2524	0.62	0.0020	10090.ENSMUSP00000001780,10090.ENSMUSP00000020227,10090.ENSMUSP00000022971,10090.ENSMUSP00000026416,10090.ENSMUSP00000031697,10090.ENSMUSP00000037028,10090.ENSMUSP00000061539,10090.ENSMUSP00000103658,10090.ENSMUSP00000116313,10090.ENSMUSP00000132078,10090.ENSMUSP00000133933	Akt1,Cry1,Myc,Cdk2,Cul1,Camk1d,Kdm6a,Ccne1,Setd2,Lats1,Setd1b
GO:0010605	Negative regulation of macromolecule metabolic process	11	2646	0.6	0.0027	10090.ENSMUSP00000001780,10090.ENSMUSP00000020227,10090.ENSMUSP00000022971,10090.ENSMUSP00000026416,10090.ENSMUSP00000070070,10090.ENSMUSP00000103245,10090.ENSMUSP00000103658,10090.ENSMUSP00000104548,10090.ENSMUSP00000117304,10090.ENSMUSP00000120152,10090.ENSMUSP00000132078	Akt1,Cry1,Myc,Cdk2,Esr1,Klf4,Ccne1,Irf1,Cnot7,Stat3,Lats1
GO:0032268	Regulation of cellular protein metabolic process	11	2657	0.6	0.0027	10090.ENSMUSP00000001780,10090.ENSMUSP00000020227,10090.ENSMUSP00000022971,10090.ENSMUSP00000032399,10090.ENSMUSP00000070070,10090.ENSMUSP00000103245,10090.ENSMUSP00000103658,10090.ENSMUSP00000104548,10090.ENSMUSP00000117304,10090.ENSMUSP00000120152,10090.ENSMUSP00000132078	Akt1,Cry1,Myc,Kras,Esr1,Klf4,Ccne1,Irf1,Cnot7,Stat3,Lats1
GO:0050793	Regulation of developmental process	11	2669	0.6	0.0028	10090.ENSMUSP00000001780,10090.ENSMUSP00000022971,10090.ENSMUSP00000032399,10090.ENSMUSP00000037028,10090.ENSMUSP00000067786,10090.ENSMUSP00000070070,10090.ENSMUSP00000103245,10090.ENSMUSP00000103658,10090.ENSMUSP00000104548,10090.ENSMUSP00000120152,10090.ENSMUSP00000132078	Akt1,Myc,Kras,Camk1d,Sos1,Esr1,Klf4,Ccne1,Irf1,Stat3,Lats1
GO:0009966	Regulation of signal transduction	11	2767	0.58	0.0035	10090.ENSMUSP00000001780,10090.ENSMUSP00000020227,10090.ENSMUSP00000022971,10090.ENSMUSP00000032399,10090.ENSMUSP00000067786,10090.ENSMUSP00000070070,10090.ENSMUSP00000103245,10090.ENSMUSP00000104548,10090.ENSMUSP00000117304,10090.ENSMUSP00000120152,10090.ENSMUSP00000132078	Akt1,Cry1,Myc,Kras,Sos1,Esr1,Klf4,Irf1,Cnot7,Stat3,Lats1
GO:0034641	Cellular nitrogen compound metabolic process	11	2805	0.58	0.0038	10090.ENSMUSP00000001780,10090.ENSMUSP00000022971,10090.ENSMUSP00000026416,10090.ENSMUSP00000070070,10090.ENSMUSP00000103245,10090.ENSMUSP00000103658,10090.ENSMUSP00000108367,10090.ENSMUSP00000116313,10090.ENSMUSP00000117030,10090.ENSMUSP00000117304,10090.ENSMUSP00000120152	Akt1,Myc,Cdk2,Esr1,Klf4,Ccne1,Spp1,Setd2,Pfkp,Cnot7,Stat3
GO:0065008	Regulation of biological quality	11	3822	0.44	0.0321	10090.ENSMUSP00000001780,10090.ENSMUSP00000020227,10090.ENSMUSP00000022971,10090.ENSMUSP00000032272,10090.ENSMUSP00000032399,10090.ENSMUSP00000067786,10090.ENSMUSP00000070070,10090.ENSMUSP00000103658,10090.ENSMUSP00000108367,10090.ENSMUSP00000120152,10090.ENSMUSP00000132078	Akt1,Cry1,Myc,Adipor2,Kras,Sos1,Esr1,Ccne1,Spp1,Stat3,Lats1
GO:0009725	Response to hormone	10	812	1.07	2.31e-05	10090.ENSMUSP00000001780,10090.ENSMUSP00000020227,10090.ENSMUSP00000026416,10090.ENSMUSP00000032272,10090.ENSMUSP00000032399,10090.ENSMUSP00000070070,10090.ENSMUSP00000104548,10090.ENSMUSP00000108367,10090.ENSMUSP00000120152,10090.ENSMUSP00000132078	Akt1,Cry1,Cdk2,Adipor2,Kras,Esr1,Irf1,Spp1,Stat3,Lats1
GO:0034097	Response to cytokine	10	818	1.07	2.31e-05	10090.ENSMUSP00000001780,10090.ENSMUSP00000022971,10090.ENSMUSP00000032272,10090.ENSMUSP00000032399,10090.ENSMUSP00000103245,10090.ENSMUSP00000104548,10090.ENSMUSP00000108367,10090.ENSMUSP00000116313,10090.ENSMUSP00000117030,10090.ENSMUSP00000120152	Akt1,Myc,Adipor2,Kras,Klf4,Irf1,Spp1,Setd2,Pfkp,Stat3
GO:0016310	Phosphorylation	10	1059	0.96	6.84e-05	10090.ENSMUSP00000001780,10090.ENSMUSP00000020227,10090.ENSMUSP00000022971,10090.ENSMUSP00000026416,10090.ENSMUSP00000037028,10090.ENSMUSP00000095314,10090.ENSMUSP00000103658,10090.ENSMUSP00000117030,10090.ENSMUSP00000120152,10090.ENSMUSP00000132078	Akt1,Cry1,Myc,Cdk2,Camk1d,Pikfyve,Ccne1,Pfkp,Stat3,Lats1
GO:0042325	Regulation of phosphorylation	10	1591	0.78	0.00051	10090.ENSMUSP00000001780,10090.ENSMUSP00000022971,10090.ENSMUSP00000032399,10090.ENSMUSP00000070070,10090.ENSMUSP00000103245,10090.ENSMUSP00000103658,10090.ENSMUSP00000104548,10090.ENSMUSP00000117304,10090.ENSMUSP00000120152,10090.ENSMUSP00000132078	Akt1,Myc,Kras,Esr1,Klf4,Ccne1,Irf1,Cnot7,Stat3,Lats1
GO:0042592	Homeostatic process	10	1634	0.77	0.00060	10090.ENSMUSP00000001780,10090.ENSMUSP00000020227,10090.ENSMUSP00000022971,10090.ENSMUSP00000032272,10090.ENSMUSP00000032399,10090.ENSMUSP00000067786,10090.ENSMUSP00000070070,10090.ENSMUSP00000103658,10090.ENSMUSP00000108367,10090.ENSMUSP00000120152	Akt1,Cry1,Myc,Adipor2,Kras,Sos1,Esr1,Ccne1,Spp1,Stat3
GO:0010941	Regulation of cell death	10	1661	0.76	0.00068	10090.ENSMUSP00000001780,10090.ENSMUSP00000022971,10090.ENSMUSP00000032399,10090.ENSMUSP00000037028,10090.ENSMUSP00000070070,10090.ENSMUSP00000103245,10090.ENSMUSP00000104548,10090.ENSMUSP00000108367,10090.ENSMUSP00000120152,10090.ENSMUSP00000132078	Akt1,Myc,Kras,Camk1d,Esr1,Klf4,Irf1,Spp1,Stat3,Lats1
GO:0009888	Tissue development	10	1720	0.75	0.00080	10090.ENSMUSP00000001780,10090.ENSMUSP00000022971,10090.ENSMUSP00000032399,10090.ENSMUSP00000061539,10090.ENSMUSP00000067786,10090.ENSMUSP00000070070,10090.ENSMUSP00000103245,10090.ENSMUSP00000108367,10090.ENSMUSP00000116313,10090.ENSMUSP00000132078	Akt1,Myc,Kras,Kdm6a,Sos1,Esr1,Klf4,Spp1,Setd2,Lats1
GO:0007166	Cell surface receptor signaling pathway	10	1741	0.74	0.00088	10090.ENSMUSP00000001780,10090.ENSMUSP00000022971,10090.ENSMUSP00000032272,10090.ENSMUSP00000032399,10090.ENSMUSP00000061539,10090.ENSMUSP00000067786,10090.ENSMUSP00000103245,10090.ENSMUSP00000103658,10090.ENSMUSP00000104548,10090.ENSMUSP00000120152	Akt1,Myc,Adipor2,Kras,Kdm6a,Sos1,Klf4,Ccne1,Irf1,Stat3
GO:0010629	Negative regulation of gene expression	10	1811	0.72	0.0011	10090.ENSMUSP00000001780,10090.ENSMUSP00000020227,10090.ENSMUSP00000022971,10090.ENSMUSP00000026416,10090.ENSMUSP00000070070,10090.ENSMUSP00000103245,10090.ENSMUSP00000103658,10090.ENSMUSP00000104548,10090.ENSMUSP00000117304,10090.ENSMUSP00000120152	Akt1,Cry1,Myc,Cdk2,Esr1,Klf4,Ccne1,Irf1,Cnot7,Stat3
GO:0006357	Regulation of transcription by rna polymerase ii	10	1897	0.7	0.0013	10090.ENSMUSP00000001780,10090.ENSMUSP00000020227,10090.ENSMUSP00000022971,10090.ENSMUSP00000026416,10090.ENSMUSP00000070070,10090.ENSMUSP00000103245,10090.ENSMUSP00000103658,10090.ENSMUSP00000104548,10090.ENSMUSP00000117304,10090.ENSMUSP00000120152	Akt1,Cry1,Myc,Cdk2,Esr1,Klf4,Ccne1,Irf1,Cnot7,Stat3
GO:0046483	Heterocycle metabolic process	10	2347	0.61	0.0047	10090.ENSMUSP00000022971,10090.ENSMUSP00000026416,10090.ENSMUSP00000070070,10090.ENSMUSP00000103245,10090.ENSMUSP00000103658,10090.ENSMUSP00000108367,10090.ENSMUSP00000116313,10090.ENSMUSP00000117030,10090.ENSMUSP00000117304,10090.ENSMUSP00000120152	Myc,Cdk2,Esr1,Klf4,Ccne1,Spp1,Setd2,Pfkp,Cnot7,Stat3
GO:0007399	Nervous system development	10	2358	0.61	0.0048	10090.ENSMUSP00000001780,10090.ENSMUSP00000022971,10090.ENSMUSP00000032399,10090.ENSMUSP00000037028,10090.ENSMUSP00000061539,10090.ENSMUSP00000067786,10090.ENSMUSP00000095314,10090.ENSMUSP00000103245,10090.ENSMUSP00000116313,10090.ENSMUSP00000120152	Akt1,Myc,Kras,Camk1d,Kdm6a,Sos1,Pikfyve,Klf4,Setd2,Stat3
GO:0006725	Cellular aromatic compound metabolic process	10	2412	0.6	0.0054	10090.ENSMUSP00000022971,10090.ENSMUSP00000026416,10090.ENSMUSP00000070070,10090.ENSMUSP00000103245,10090.ENSMUSP00000103658,10090.ENSMUSP00000108367,10090.ENSMUSP00000116313,10090.ENSMUSP00000117030,10090.ENSMUSP00000117304,10090.ENSMUSP00000120152	Myc,Cdk2,Esr1,Klf4,Ccne1,Spp1,Setd2,Pfkp,Cnot7,Stat3
GO:1901360	Organic cyclic compound metabolic process	10	2614	0.56	0.0090	10090.ENSMUSP00000022971,10090.ENSMUSP00000026416,10090.ENSMUSP00000070070,10090.ENSMUSP00000103245,10090.ENSMUSP00000103658,10090.ENSMUSP00000108367,10090.ENSMUSP00000116313,10090.ENSMUSP00000117030,10090.ENSMUSP00000117304,10090.ENSMUSP00000120152	Myc,Cdk2,Esr1,Klf4,Ccne1,Spp1,Setd2,Pfkp,Cnot7,Stat3
GO:0071345	Cellular response to cytokine stimulus	9	698	1.09	3.96e-05	10090.ENSMUSP00000001780,10090.ENSMUSP00000022971,10090.ENSMUSP00000032272,10090.ENSMUSP00000032399,10090.ENSMUSP00000103245,10090.ENSMUSP00000104548,10090.ENSMUSP00000108367,10090.ENSMUSP00000117030,10090.ENSMUSP00000120152	Akt1,Myc,Adipor2,Kras,Klf4,Irf1,Spp1,Pfkp,Stat3
GO:0035295	Tube development	9	961	0.95	0.00017	10090.ENSMUSP00000001780,10090.ENSMUSP00000022971,10090.ENSMUSP00000032272,10090.ENSMUSP00000032399,10090.ENSMUSP00000061539,10090.ENSMUSP00000067786,10090.ENSMUSP00000070070,10090.ENSMUSP00000108367,10090.ENSMUSP00000116313	Akt1,Myc,Adipor2,Kras,Kdm6a,Sos1,Esr1,Spp1,Setd2
GO:0080134	Regulation of response to stress	9	1273	0.83	0.00069	10090.ENSMUSP00000001780,10090.ENSMUSP00000020227,10090.ENSMUSP00000022971,10090.ENSMUSP00000032399,10090.ENSMUSP00000070070,10090.ENSMUSP00000103245,10090.ENSMUSP00000104548,10090.ENSMUSP00000116313,10090.ENSMUSP00000117304	Akt1,Cry1,Myc,Kras,Esr1,Klf4,Irf1,Setd2,Cnot7
GO:2000113	Negative regulation of cellular macromolecule biosynthetic process	9	1370	0.8	0.00098	10090.ENSMUSP00000020227,10090.ENSMUSP00000022971,10090.ENSMUSP00000026416,10090.ENSMUSP00000070070,10090.ENSMUSP00000103245,10090.ENSMUSP00000103658,10090.ENSMUSP00000104548,10090.ENSMUSP00000117304,10090.ENSMUSP00000120152	Cry1,Myc,Cdk2,Esr1,Klf4,Ccne1,Irf1,Cnot7,Stat3
GO:0045934	Negative regulation of nucleobase-containing compound metabolic process	9	1415	0.79	0.0011	10090.ENSMUSP00000020227,10090.ENSMUSP00000022971,10090.ENSMUSP00000026416,10090.ENSMUSP00000070070,10090.ENSMUSP00000103245,10090.ENSMUSP00000103658,10090.ENSMUSP00000104548,10090.ENSMUSP00000117304,10090.ENSMUSP00000120152	Cry1,Myc,Cdk2,Esr1,Klf4,Ccne1,Irf1,Cnot7,Stat3
GO:0022414	Reproductive process	9	1467	0.77	0.0013	10090.ENSMUSP00000001780,10090.ENSMUSP00000026416,10090.ENSMUSP00000032272,10090.ENSMUSP00000032399,10090.ENSMUSP00000067786,10090.ENSMUSP00000070070,10090.ENSMUSP00000103658,10090.ENSMUSP00000116313,10090.ENSMUSP00000120152	Akt1,Cdk2,Adipor2,Kras,Sos1,Esr1,Ccne1,Setd2,Stat3
GO:0045893	Positive regulation of transcription, dna-templated	9	1541	0.75	0.0017	10090.ENSMUSP00000001780,10090.ENSMUSP00000022971,10090.ENSMUSP00000026416,10090.ENSMUSP00000070070,10090.ENSMUSP00000103245,10090.ENSMUSP00000104548,10090.ENSMUSP00000108367,10090.ENSMUSP00000117304,10090.ENSMUSP00000120152	Akt1,Myc,Cdk2,Esr1,Klf4,Irf1,Spp1,Cnot7,Stat3
GO:0031399	Regulation of protein modification process	9	1856	0.67	0.0047	10090.ENSMUSP00000001780,10090.ENSMUSP00000020227,10090.ENSMUSP00000032399,10090.ENSMUSP00000070070,10090.ENSMUSP00000103245,10090.ENSMUSP00000103658,10090.ENSMUSP00000104548,10090.ENSMUSP00000117304,10090.ENSMUSP00000132078	Akt1,Cry1,Kras,Esr1,Klf4,Ccne1,Irf1,Cnot7,Lats1
GO:0045595	Regulation of cell differentiation	9	1868	0.66	0.0048	10090.ENSMUSP00000001780,10090.ENSMUSP00000022971,10090.ENSMUSP00000032399,10090.ENSMUSP00000037028,10090.ENSMUSP00000067786,10090.ENSMUSP00000103245,10090.ENSMUSP00000103658,10090.ENSMUSP00000104548,10090.ENSMUSP00000120152	Akt1,Myc,Kras,Camk1d,Sos1,Klf4,Ccne1,Irf1,Stat3
GO:0051240	Positive regulation of multicellular organismal process	9	1902	0.66	0.0053	10090.ENSMUSP00000001780,10090.ENSMUSP00000022971,10090.ENSMUSP00000032272,10090.ENSMUSP00000037028,10090.ENSMUSP00000103245,10090.ENSMUSP00000104548,10090.ENSMUSP00000108367,10090.ENSMUSP00000116313,10090.ENSMUSP00000120152	Akt1,Myc,Adipor2,Camk1d,Klf4,Irf1,Spp1,Setd2,Stat3
GO:1901576	Organic substance biosynthetic process	9	2121	0.61	0.0099	10090.ENSMUSP00000001780,10090.ENSMUSP00000020227,10090.ENSMUSP00000022971,10090.ENSMUSP00000070070,10090.ENSMUSP00000103245,10090.ENSMUSP00000103658,10090.ENSMUSP00000108367,10090.ENSMUSP00000116313,10090.ENSMUSP00000120152	Akt1,Cry1,Myc,Esr1,Klf4,Ccne1,Spp1,Setd2,Stat3
GO:0006139	Nucleobase-containing compound metabolic process	9	2205	0.59	0.0124	10090.ENSMUSP00000022971,10090.ENSMUSP00000026416,10090.ENSMUSP00000070070,10090.ENSMUSP00000103245,10090.ENSMUSP00000103658,10090.ENSMUSP00000116313,10090.ENSMUSP00000117030,10090.ENSMUSP00000117304,10090.ENSMUSP00000120152	Myc,Cdk2,Esr1,Klf4,Ccne1,Setd2,Pfkp,Cnot7,Stat3
GO:0035239	Tube morphogenesis	8	728	1.02	0.00022	10090.ENSMUSP00000001780,10090.ENSMUSP00000022971,10090.ENSMUSP00000032272,10090.ENSMUSP00000032399,10090.ENSMUSP00000061539,10090.ENSMUSP00000067786,10090.ENSMUSP00000070070,10090.ENSMUSP00000116313	Akt1,Myc,Adipor2,Kras,Kdm6a,Sos1,Esr1,Setd2
GO:0008284	Positive regulation of cell population proliferation	8	964	0.9	0.00080	10090.ENSMUSP00000001780,10090.ENSMUSP00000022971,10090.ENSMUSP00000026416,10090.ENSMUSP00000032399,10090.ENSMUSP00000070070,10090.ENSMUSP00000103658,10090.ENSMUSP00000117304,10090.ENSMUSP00000120152	Akt1,Myc,Cdk2,Kras,Esr1,Ccne1,Cnot7,Stat3
GO:0009887	Animal organ morphogenesis	8	1038	0.87	0.0011	10090.ENSMUSP00000022971,10090.ENSMUSP00000031697,10090.ENSMUSP00000032399,10090.ENSMUSP00000061539,10090.ENSMUSP00000067786,10090.ENSMUSP00000070070,10090.ENSMUSP00000116313,10090.ENSMUSP00000120152	Myc,Cul1,Kras,Kdm6a,Sos1,Esr1,Setd2,Stat3
GO:0060548	Negative regulation of cell death	8	1046	0.87	0.0011	10090.ENSMUSP00000001780,10090.ENSMUSP00000022971,10090.ENSMUSP00000032399,10090.ENSMUSP00000037028,10090.ENSMUSP00000070070,10090.ENSMUSP00000103245,10090.ENSMUSP00000108367,10090.ENSMUSP00000120152	Akt1,Myc,Kras,Camk1d,Esr1,Klf4,Spp1,Stat3
GO:0060429	Epithelium development	8	1067	0.86	0.0012	10090.ENSMUSP00000022971,10090.ENSMUSP00000032399,10090.ENSMUSP00000061539,10090.ENSMUSP00000067786,10090.ENSMUSP00000070070,10090.ENSMUSP00000103245,10090.ENSMUSP00000116313,10090.ENSMUSP00000132078	Myc,Kras,Kdm6a,Sos1,Esr1,Klf4,Setd2,Lats1
GO:0071495	Cellular response to endogenous stimulus	8	1075	0.85	0.0012	10090.ENSMUSP00000001780,10090.ENSMUSP00000026416,10090.ENSMUSP00000032272,10090.ENSMUSP00000070070,10090.ENSMUSP00000103245,10090.ENSMUSP00000104548,10090.ENSMUSP00000120152,10090.ENSMUSP00000132078	Akt1,Cdk2,Adipor2,Esr1,Klf4,Irf1,Stat3,Lats1
GO:0045892	Negative regulation of transcription, dna-templated	8	1181	0.81	0.0020	10090.ENSMUSP00000020227,10090.ENSMUSP00000022971,10090.ENSMUSP00000026416,10090.ENSMUSP00000070070,10090.ENSMUSP00000103245,10090.ENSMUSP00000103658,10090.ENSMUSP00000104548,10090.ENSMUSP00000117304	Cry1,Myc,Cdk2,Esr1,Klf4,Ccne1,Irf1,Cnot7
GO:0035556	Intracellular signal transduction	8	1402	0.74	0.0046	10090.ENSMUSP00000001780,10090.ENSMUSP00000022971,10090.ENSMUSP00000026416,10090.ENSMUSP00000032399,10090.ENSMUSP00000067786,10090.ENSMUSP00000095314,10090.ENSMUSP00000104548,10090.ENSMUSP00000132078	Akt1,Myc,Cdk2,Kras,Sos1,Pikfyve,Irf1,Lats1
GO:0001932	Regulation of protein phosphorylation	8	1449	0.72	0.0053	10090.ENSMUSP00000001780,10090.ENSMUSP00000032399,10090.ENSMUSP00000070070,10090.ENSMUSP00000103245,10090.ENSMUSP00000103658,10090.ENSMUSP00000104548,10090.ENSMUSP00000117304,10090.ENSMUSP00000132078	Akt1,Kras,Esr1,Klf4,Ccne1,Irf1,Cnot7,Lats1
GO:0042981	Regulation of apoptotic process	8	1486	0.71	0.0060	10090.ENSMUSP00000001780,10090.ENSMUSP00000022971,10090.ENSMUSP00000032399,10090.ENSMUSP00000037028,10090.ENSMUSP00000070070,10090.ENSMUSP00000103245,10090.ENSMUSP00000108367,10090.ENSMUSP00000132078	Akt1,Myc,Kras,Camk1d,Esr1,Klf4,Spp1,Lats1
GO:0051094	Positive regulation of developmental process	8	1533	0.7	0.0070	10090.ENSMUSP00000001780,10090.ENSMUSP00000022971,10090.ENSMUSP00000032399,10090.ENSMUSP00000037028,10090.ENSMUSP00000103245,10090.ENSMUSP00000103658,10090.ENSMUSP00000104548,10090.ENSMUSP00000120152	Akt1,Myc,Kras,Camk1d,Klf4,Ccne1,Irf1,Stat3
GO:1901700	Response to oxygen-containing compound	8	1585	0.68	0.0084	10090.ENSMUSP00000001780,10090.ENSMUSP00000020227,10090.ENSMUSP00000026416,10090.ENSMUSP00000070070,10090.ENSMUSP00000103245,10090.ENSMUSP00000104548,10090.ENSMUSP00000108367,10090.ENSMUSP00000120152	Akt1,Cry1,Cdk2,Esr1,Klf4,Irf1,Spp1,Stat3
GO:0032270	Positive regulation of cellular protein metabolic process	8	1600	0.68	0.0088	10090.ENSMUSP00000001780,10090.ENSMUSP00000020227,10090.ENSMUSP00000022971,10090.ENSMUSP00000032399,10090.ENSMUSP00000070070,10090.ENSMUSP00000103245,10090.ENSMUSP00000120152,10090.ENSMUSP00000132078	Akt1,Cry1,Myc,Kras,Esr1,Klf4,Stat3,Lats1
GO:0090304	Nucleic acid metabolic process	8	1777	0.64	0.0155	10090.ENSMUSP00000022971,10090.ENSMUSP00000026416,10090.ENSMUSP00000070070,10090.ENSMUSP00000103245,10090.ENSMUSP00000103658,10090.ENSMUSP00000116313,10090.ENSMUSP00000117304,10090.ENSMUSP00000120152	Myc,Cdk2,Esr1,Klf4,Ccne1,Setd2,Cnot7,Stat3
GO:0002376	Immune system process	8	1842	0.62	0.0186	10090.ENSMUSP00000001780,10090.ENSMUSP00000067786,10090.ENSMUSP00000103245,10090.ENSMUSP00000104548,10090.ENSMUSP00000108367,10090.ENSMUSP00000116313,10090.ENSMUSP00000117304,10090.ENSMUSP00000120152	Akt1,Sos1,Klf4,Irf1,Spp1,Setd2,Cnot7,Stat3
GO:0051049	Regulation of transport	8	1862	0.61	0.0198	10090.ENSMUSP00000001780,10090.ENSMUSP00000020227,10090.ENSMUSP00000022971,10090.ENSMUSP00000032272,10090.ENSMUSP00000037028,10090.ENSMUSP00000070070,10090.ENSMUSP00000108367,10090.ENSMUSP00000116313	Akt1,Cry1,Myc,Adipor2,Camk1d,Esr1,Spp1,Setd2
GO:0044249	Cellular biosynthetic process	8	2025	0.58	0.0311	10090.ENSMUSP00000001780,10090.ENSMUSP00000022971,10090.ENSMUSP00000070070,10090.ENSMUSP00000103245,10090.ENSMUSP00000103658,10090.ENSMUSP00000108367,10090.ENSMUSP00000116313,10090.ENSMUSP00000120152	Akt1,Myc,Esr1,Klf4,Ccne1,Spp1,Setd2,Stat3
GO:0048584	Positive regulation of response to stimulus	8	2080	0.57	0.0357	10090.ENSMUSP00000001780,10090.ENSMUSP00000022971,10090.ENSMUSP00000032399,10090.ENSMUSP00000037028,10090.ENSMUSP00000067786,10090.ENSMUSP00000070070,10090.ENSMUSP00000104548,10090.ENSMUSP00000120152	Akt1,Myc,Kras,Camk1d,Sos1,Esr1,Irf1,Stat3
GO:2000026	Regulation of multicellular organismal development	8	2150	0.55	0.0420	10090.ENSMUSP00000001780,10090.ENSMUSP00000022971,10090.ENSMUSP00000037028,10090.ENSMUSP00000067786,10090.ENSMUSP00000070070,10090.ENSMUSP00000103245,10090.ENSMUSP00000104548,10090.ENSMUSP00000120152	Akt1,Myc,Camk1d,Sos1,Esr1,Klf4,Irf1,Stat3
GO:0009605	Response to external stimulus	8	2199	0.54	0.0468	10090.ENSMUSP00000001780,10090.ENSMUSP00000020227,10090.ENSMUSP00000022971,10090.ENSMUSP00000032272,10090.ENSMUSP00000104548,10090.ENSMUSP00000108367,10090.ENSMUSP00000116313,10090.ENSMUSP00000117304	Akt1,Cry1,Myc,Adipor2,Irf1,Spp1,Setd2,Cnot7
GO:0050790	Regulation of catalytic activity	8	2202	0.54	0.0471	10090.ENSMUSP00000001780,10090.ENSMUSP00000022971,10090.ENSMUSP00000032399,10090.ENSMUSP00000070070,10090.ENSMUSP00000103245,10090.ENSMUSP00000103658,10090.ENSMUSP00000120152,10090.ENSMUSP00000132078	Akt1,Myc,Kras,Esr1,Klf4,Ccne1,Stat3,Lats1
GO:0032870	Cellular response to hormone stimulus	7	494	1.13	0.00023	10090.ENSMUSP00000001780,10090.ENSMUSP00000026416,10090.ENSMUSP00000032272,10090.ENSMUSP00000070070,10090.ENSMUSP00000104548,10090.ENSMUSP00000120152,10090.ENSMUSP00000132078	Akt1,Cdk2,Adipor2,Esr1,Irf1,Stat3,Lats1
GO:0002009	Morphogenesis of an epithelium	7	520	1.11	0.00027	10090.ENSMUSP00000022971,10090.ENSMUSP00000032399,10090.ENSMUSP00000061539,10090.ENSMUSP00000067786,10090.ENSMUSP00000070070,10090.ENSMUSP00000103245,10090.ENSMUSP00000116313	Myc,Kras,Kdm6a,Sos1,Esr1,Klf4,Setd2
GO:0006468	Protein phosphorylation	7	785	0.93	0.0015	10090.ENSMUSP00000001780,10090.ENSMUSP00000020227,10090.ENSMUSP00000022971,10090.ENSMUSP00000026416,10090.ENSMUSP00000037028,10090.ENSMUSP00000103658,10090.ENSMUSP00000132078	Akt1,Cry1,Myc,Cdk2,Camk1d,Ccne1,Lats1
GO:0022402	Cell cycle process	7	784	0.93	0.0015	10090.ENSMUSP00000022971,10090.ENSMUSP00000026416,10090.ENSMUSP00000052619,10090.ENSMUSP00000103658,10090.ENSMUSP00000104548,10090.ENSMUSP00000116313,10090.ENSMUSP00000132078	Myc,Cdk2,Pard6b,Ccne1,Irf1,Setd2,Lats1
GO:0014070	Response to organic cyclic compound	7	930	0.86	0.0031	10090.ENSMUSP00000001780,10090.ENSMUSP00000026416,10090.ENSMUSP00000032399,10090.ENSMUSP00000070070,10090.ENSMUSP00000103245,10090.ENSMUSP00000108367,10090.ENSMUSP00000120152	Akt1,Cdk2,Kras,Esr1,Klf4,Spp1,Stat3
GO:0051276	Chromosome organization	7	946	0.85	0.0033	10090.ENSMUSP00000022971,10090.ENSMUSP00000026416,10090.ENSMUSP00000061539,10090.ENSMUSP00000103658,10090.ENSMUSP00000116313,10090.ENSMUSP00000132078,10090.ENSMUSP00000133933	Myc,Cdk2,Kdm6a,Ccne1,Setd2,Lats1,Setd1b
GO:0010243	Response to organonitrogen compound	7	975	0.84	0.0038	10090.ENSMUSP00000001780,10090.ENSMUSP00000020227,10090.ENSMUSP00000022971,10090.ENSMUSP00000026416,10090.ENSMUSP00000103245,10090.ENSMUSP00000104548,10090.ENSMUSP00000120152	Akt1,Cry1,Myc,Cdk2,Klf4,Irf1,Stat3
GO:1901701	Cellular response to oxygen-containing compound	7	1026	0.82	0.0048	10090.ENSMUSP00000001780,10090.ENSMUSP00000026416,10090.ENSMUSP00000070070,10090.ENSMUSP00000103245,10090.ENSMUSP00000104548,10090.ENSMUSP00000108367,10090.ENSMUSP00000120152	Akt1,Cdk2,Esr1,Klf4,Irf1,Spp1,Stat3
GO:0032269	Negative regulation of cellular protein metabolic process	7	1047	0.81	0.0052	10090.ENSMUSP00000001780,10090.ENSMUSP00000020227,10090.ENSMUSP00000103245,10090.ENSMUSP00000104548,10090.ENSMUSP00000117304,10090.ENSMUSP00000120152,10090.ENSMUSP00000132078	Akt1,Cry1,Klf4,Irf1,Cnot7,Stat3,Lats1
GO:0048878	Chemical homeostasis	7	1124	0.78	0.0071	10090.ENSMUSP00000001780,10090.ENSMUSP00000020227,10090.ENSMUSP00000022971,10090.ENSMUSP00000032272,10090.ENSMUSP00000070070,10090.ENSMUSP00000108367,10090.ENSMUSP00000120152	Akt1,Cry1,Myc,Adipor2,Esr1,Spp1,Stat3
GO:0044271	Cellular nitrogen compound biosynthetic process	7	1156	0.76	0.0081	10090.ENSMUSP00000001780,10090.ENSMUSP00000022971,10090.ENSMUSP00000070070,10090.ENSMUSP00000103245,10090.ENSMUSP00000108367,10090.ENSMUSP00000116313,10090.ENSMUSP00000120152	Akt1,Myc,Esr1,Klf4,Spp1,Setd2,Stat3
GO:0009968	Negative regulation of signal transduction	7	1181	0.75	0.0090	10090.ENSMUSP00000001780,10090.ENSMUSP00000020227,10090.ENSMUSP00000070070,10090.ENSMUSP00000103245,10090.ENSMUSP00000104548,10090.ENSMUSP00000117304,10090.ENSMUSP00000132078	Akt1,Cry1,Esr1,Klf4,Irf1,Cnot7,Lats1
GO:0034645	Cellular macromolecule biosynthetic process	7	1233	0.74	0.0114	10090.ENSMUSP00000001780,10090.ENSMUSP00000022971,10090.ENSMUSP00000070070,10090.ENSMUSP00000103245,10090.ENSMUSP00000103658,10090.ENSMUSP00000116313,10090.ENSMUSP00000120152	Akt1,Myc,Esr1,Klf4,Ccne1,Setd2,Stat3
GO:0045944	Positive regulation of transcription by rna polymerase ii	7	1239	0.73	0.0115	10090.ENSMUSP00000001780,10090.ENSMUSP00000022971,10090.ENSMUSP00000070070,10090.ENSMUSP00000103245,10090.ENSMUSP00000104548,10090.ENSMUSP00000117304,10090.ENSMUSP00000120152	Akt1,Myc,Esr1,Klf4,Irf1,Cnot7,Stat3
GO:0002682	Regulation of immune system process	7	1252	0.73	0.0121	10090.ENSMUSP00000001780,10090.ENSMUSP00000022971,10090.ENSMUSP00000037028,10090.ENSMUSP00000067786,10090.ENSMUSP00000104548,10090.ENSMUSP00000117304,10090.ENSMUSP00000120152	Akt1,Myc,Camk1d,Sos1,Irf1,Cnot7,Stat3
GO:0033554	Cellular response to stress	7	1493	0.65	0.0279	10090.ENSMUSP00000001780,10090.ENSMUSP00000020227,10090.ENSMUSP00000022971,10090.ENSMUSP00000026416,10090.ENSMUSP00000103245,10090.ENSMUSP00000108367,10090.ENSMUSP00000116313	Akt1,Cry1,Myc,Cdk2,Klf4,Spp1,Setd2
GO:0051090	Regulation of dna-binding transcription factor activity	6	405	1.15	0.00073	10090.ENSMUSP00000001780,10090.ENSMUSP00000032399,10090.ENSMUSP00000037028,10090.ENSMUSP00000070070,10090.ENSMUSP00000103245,10090.ENSMUSP00000120152	Akt1,Kras,Camk1d,Esr1,Klf4,Stat3
GO:1901652	Response to peptide	6	463	1.09	0.0011	10090.ENSMUSP00000001780,10090.ENSMUSP00000020227,10090.ENSMUSP00000026416,10090.ENSMUSP00000103245,10090.ENSMUSP00000104548,10090.ENSMUSP00000120152	Akt1,Cry1,Cdk2,Klf4,Irf1,Stat3
GO:0008285	Negative regulation of cell population proliferation	6	680	0.93	0.0046	10090.ENSMUSP00000022971,10090.ENSMUSP00000070070,10090.ENSMUSP00000103245,10090.ENSMUSP00000104548,10090.ENSMUSP00000117304,10090.ENSMUSP00000120152	Myc,Esr1,Klf4,Irf1,Cnot7,Stat3
GO:0080135	Regulation of cellular response to stress	6	690	0.92	0.0048	10090.ENSMUSP00000001780,10090.ENSMUSP00000020227,10090.ENSMUSP00000022971,10090.ENSMUSP00000032399,10090.ENSMUSP00000103245,10090.ENSMUSP00000116313	Akt1,Cry1,Myc,Kras,Klf4,Setd2
GO:0031329	Regulation of cellular catabolic process	6	729	0.9	0.0060	10090.ENSMUSP00000001780,10090.ENSMUSP00000022971,10090.ENSMUSP00000095314,10090.ENSMUSP00000117304,10090.ENSMUSP00000120152,10090.ENSMUSP00000132078	Akt1,Myc,Pikfyve,Cnot7,Stat3,Lats1
GO:0018130	Heterocycle biosynthetic process	6	755	0.88	0.0068	10090.ENSMUSP00000022971,10090.ENSMUSP00000070070,10090.ENSMUSP00000103245,10090.ENSMUSP00000108367,10090.ENSMUSP00000116313,10090.ENSMUSP00000120152	Myc,Esr1,Klf4,Spp1,Setd2,Stat3
GO:0019438	Aromatic compound biosynthetic process	6	769	0.87	0.0072	10090.ENSMUSP00000022971,10090.ENSMUSP00000070070,10090.ENSMUSP00000103245,10090.ENSMUSP00000108367,10090.ENSMUSP00000116313,10090.ENSMUSP00000120152	Myc,Esr1,Klf4,Spp1,Setd2,Stat3
GO:0018193	Peptidyl-amino acid modification	6	823	0.84	0.0098	10090.ENSMUSP00000001780,10090.ENSMUSP00000026416,10090.ENSMUSP00000037028,10090.ENSMUSP00000116313,10090.ENSMUSP00000132078,10090.ENSMUSP00000133933	Akt1,Cdk2,Camk1d,Setd2,Lats1,Setd1b
GO:0007267	Cell-cell signaling	6	827	0.84	0.0099	10090.ENSMUSP00000022971,10090.ENSMUSP00000032399,10090.ENSMUSP00000061539,10090.ENSMUSP00000103245,10090.ENSMUSP00000103658,10090.ENSMUSP00000120152	Myc,Kras,Kdm6a,Klf4,Ccne1,Stat3
GO:0033993	Response to lipid	6	872	0.82	0.0124	10090.ENSMUSP00000001780,10090.ENSMUSP00000032399,10090.ENSMUSP00000070070,10090.ENSMUSP00000103245,10090.ENSMUSP00000108367,10090.ENSMUSP00000120152	Akt1,Kras,Esr1,Klf4,Spp1,Stat3
GO:0000122	Negative regulation of transcription by rna polymerase ii	6	881	0.81	0.0128	10090.ENSMUSP00000020227,10090.ENSMUSP00000022971,10090.ENSMUSP00000026416,10090.ENSMUSP00000070070,10090.ENSMUSP00000103245,10090.ENSMUSP00000103658	Cry1,Myc,Cdk2,Esr1,Klf4,Ccne1
GO:1901362	Organic cyclic compound biosynthetic process	6	883	0.81	0.0129	10090.ENSMUSP00000022971,10090.ENSMUSP00000070070,10090.ENSMUSP00000103245,10090.ENSMUSP00000108367,10090.ENSMUSP00000116313,10090.ENSMUSP00000120152	Myc,Esr1,Klf4,Spp1,Setd2,Stat3
GO:0043066	Negative regulation of apoptotic process	6	913	0.8	0.0151	10090.ENSMUSP00000001780,10090.ENSMUSP00000022971,10090.ENSMUSP00000032399,10090.ENSMUSP00000037028,10090.ENSMUSP00000103245,10090.ENSMUSP00000108367	Akt1,Myc,Kras,Camk1d,Klf4,Spp1
GO:0051338	Regulation of transferase activity	6	948	0.78	0.0175	10090.ENSMUSP00000001780,10090.ENSMUSP00000022971,10090.ENSMUSP00000032399,10090.ENSMUSP00000103245,10090.ENSMUSP00000103658,10090.ENSMUSP00000132078	Akt1,Myc,Kras,Klf4,Ccne1,Lats1
GO:0048646	Anatomical structure formation involved in morphogenesis	6	952	0.78	0.0178	10090.ENSMUSP00000001780,10090.ENSMUSP00000032272,10090.ENSMUSP00000061539,10090.ENSMUSP00000095314,10090.ENSMUSP00000116313,10090.ENSMUSP00000132078	Akt1,Adipor2,Kdm6a,Pikfyve,Setd2,Lats1
GO:0044703	Multi-organism reproductive process	6	1000	0.76	0.0220	10090.ENSMUSP00000001780,10090.ENSMUSP00000032272,10090.ENSMUSP00000032399,10090.ENSMUSP00000067786,10090.ENSMUSP00000070070,10090.ENSMUSP00000120152	Akt1,Adipor2,Kras,Sos1,Esr1,Stat3
GO:0045597	Positive regulation of cell differentiation	6	1103	0.72	0.0327	10090.ENSMUSP00000001780,10090.ENSMUSP00000022971,10090.ENSMUSP00000037028,10090.ENSMUSP00000103658,10090.ENSMUSP00000104548,10090.ENSMUSP00000120152	Akt1,Myc,Camk1d,Ccne1,Irf1,Stat3
GO:0009628	Response to abiotic stimulus	6	1126	0.71	0.0359	10090.ENSMUSP00000001780,10090.ENSMUSP00000020227,10090.ENSMUSP00000022971,10090.ENSMUSP00000026416,10090.ENSMUSP00000032399,10090.ENSMUSP00000104548	Akt1,Cry1,Myc,Cdk2,Kras,Irf1
GO:0006952	Defense response	6	1133	0.71	0.0369	10090.ENSMUSP00000001780,10090.ENSMUSP00000037028,10090.ENSMUSP00000104548,10090.ENSMUSP00000116313,10090.ENSMUSP00000117304,10090.ENSMUSP00000120152	Akt1,Camk1d,Irf1,Setd2,Cnot7,Stat3
GO:0045937	Positive regulation of phosphate metabolic process	6	1159	0.7	0.0407	10090.ENSMUSP00000001780,10090.ENSMUSP00000022971,10090.ENSMUSP00000032399,10090.ENSMUSP00000070070,10090.ENSMUSP00000120152,10090.ENSMUSP00000132078	Akt1,Myc,Kras,Esr1,Stat3,Lats1
GO:0009790	Embryo development	6	1165	0.69	0.0410	10090.ENSMUSP00000001780,10090.ENSMUSP00000022971,10090.ENSMUSP00000061539,10090.ENSMUSP00000067786,10090.ENSMUSP00000116313,10090.ENSMUSP00000132078	Akt1,Myc,Kdm6a,Sos1,Setd2,Lats1
GO:0006366	Transcription by rna polymerase ii	5	200	1.38	0.00052	10090.ENSMUSP00000022971,10090.ENSMUSP00000070070,10090.ENSMUSP00000103245,10090.ENSMUSP00000116313,10090.ENSMUSP00000120152	Myc,Esr1,Klf4,Setd2,Stat3
GO:0051091	Positive regulation of dna-binding transcription factor activity	5	253	1.28	0.0011	10090.ENSMUSP00000001780,10090.ENSMUSP00000032399,10090.ENSMUSP00000037028,10090.ENSMUSP00000070070,10090.ENSMUSP00000120152	Akt1,Kras,Camk1d,Esr1,Stat3
GO:0019221	Cytokine-mediated signaling pathway	5	295	1.21	0.0016	10090.ENSMUSP00000001780,10090.ENSMUSP00000032272,10090.ENSMUSP00000032399,10090.ENSMUSP00000104548,10090.ENSMUSP00000120152	Akt1,Adipor2,Kras,Irf1,Stat3
GO:1901653	Cellular response to peptide	5	299	1.2	0.0017	10090.ENSMUSP00000001780,10090.ENSMUSP00000026416,10090.ENSMUSP00000103245,10090.ENSMUSP00000104548,10090.ENSMUSP00000120152	Akt1,Cdk2,Klf4,Irf1,Stat3
GO:0051052	Regulation of dna metabolic process	5	365	1.12	0.0032	10090.ENSMUSP00000001780,10090.ENSMUSP00000022971,10090.ENSMUSP00000026416,10090.ENSMUSP00000103245,10090.ENSMUSP00000116313	Akt1,Myc,Cdk2,Klf4,Setd2
GO:0060562	Epithelial tube morphogenesis	5	367	1.12	0.0032	10090.ENSMUSP00000022971,10090.ENSMUSP00000032399,10090.ENSMUSP00000061539,10090.ENSMUSP00000070070,10090.ENSMUSP00000116313	Myc,Kras,Kdm6a,Esr1,Setd2
GO:0043434	Response to peptide hormone	5	385	1.1	0.0038	10090.ENSMUSP00000001780,10090.ENSMUSP00000020227,10090.ENSMUSP00000026416,10090.ENSMUSP00000104548,10090.ENSMUSP00000120152	Akt1,Cry1,Cdk2,Irf1,Stat3
GO:0045786	Negative regulation of cell cycle	5	400	1.08	0.0044	10090.ENSMUSP00000022971,10090.ENSMUSP00000070070,10090.ENSMUSP00000103245,10090.ENSMUSP00000104548,10090.ENSMUSP00000132078	Myc,Esr1,Klf4,Irf1,Lats1
GO:0042326	Negative regulation of phosphorylation	5	464	1.01	0.0069	10090.ENSMUSP00000001780,10090.ENSMUSP00000103245,10090.ENSMUSP00000104548,10090.ENSMUSP00000120152,10090.ENSMUSP00000132078	Akt1,Klf4,Irf1,Stat3,Lats1
GO:0071407	Cellular response to organic cyclic compound	5	511	0.97	0.0098	10090.ENSMUSP00000001780,10090.ENSMUSP00000070070,10090.ENSMUSP00000103245,10090.ENSMUSP00000108367,10090.ENSMUSP00000120152	Akt1,Esr1,Klf4,Spp1,Stat3
GO:0007346	Regulation of mitotic cell cycle	5	531	0.96	0.0114	10090.ENSMUSP00000001780,10090.ENSMUSP00000022971,10090.ENSMUSP00000026416,10090.ENSMUSP00000070070,10090.ENSMUSP00000103245	Akt1,Myc,Cdk2,Esr1,Klf4
GO:0010564	Regulation of cell cycle process	5	583	0.91	0.0157	10090.ENSMUSP00000001780,10090.ENSMUSP00000026416,10090.ENSMUSP00000070070,10090.ENSMUSP00000103245,10090.ENSMUSP00000116313	Akt1,Cdk2,Esr1,Klf4,Setd2
GO:0031400	Negative regulation of protein modification process	5	608	0.9	0.0181	10090.ENSMUSP00000001780,10090.ENSMUSP00000020227,10090.ENSMUSP00000103245,10090.ENSMUSP00000104548,10090.ENSMUSP00000132078	Akt1,Cry1,Klf4,Irf1,Lats1
GO:0006325	Chromatin organization	5	625	0.88	0.0201	10090.ENSMUSP00000022971,10090.ENSMUSP00000026416,10090.ENSMUSP00000061539,10090.ENSMUSP00000116313,10090.ENSMUSP00000133933	Myc,Cdk2,Kdm6a,Setd2,Setd1b
GO:0048598	Embryonic morphogenesis	5	637	0.88	0.0216	10090.ENSMUSP00000022971,10090.ENSMUSP00000061539,10090.ENSMUSP00000067786,10090.ENSMUSP00000116313,10090.ENSMUSP00000132078	Myc,Kdm6a,Sos1,Setd2,Lats1
GO:0006974	Cellular response to dna damage stimulus	5	667	0.86	0.0254	10090.ENSMUSP00000001780,10090.ENSMUSP00000020227,10090.ENSMUSP00000022971,10090.ENSMUSP00000026416,10090.ENSMUSP00000116313	Akt1,Cry1,Myc,Cdk2,Setd2
GO:0010942	Positive regulation of cell death	5	708	0.83	0.0314	10090.ENSMUSP00000001780,10090.ENSMUSP00000022971,10090.ENSMUSP00000037028,10090.ENSMUSP00000104548,10090.ENSMUSP00000132078	Akt1,Myc,Camk1d,Irf1,Lats1
GO:0030162	Regulation of proteolysis	5	753	0.8	0.0393	10090.ENSMUSP00000001780,10090.ENSMUSP00000022971,10090.ENSMUSP00000103245,10090.ENSMUSP00000120152,10090.ENSMUSP00000132078	Akt1,Myc,Klf4,Stat3,Lats1
GO:0046324	Regulation of glucose import	4	65	1.77	0.00027	10090.ENSMUSP00000001780,10090.ENSMUSP00000022971,10090.ENSMUSP00000032272,10090.ENSMUSP00000070070	Akt1,Myc,Adipor2,Esr1
GO:0006006	Glucose metabolic process	4	96	1.6	0.00073	10090.ENSMUSP00000001780,10090.ENSMUSP00000020227,10090.ENSMUSP00000022971,10090.ENSMUSP00000117030	Akt1,Cry1,Myc,Pfkp
GO:1903426	Regulation of reactive oxygen species biosynthetic process	4	104	1.57	0.00091	10090.ENSMUSP00000001780,10090.ENSMUSP00000070070,10090.ENSMUSP00000103245,10090.ENSMUSP00000120152	Akt1,Esr1,Klf4,Stat3
GO:0048660	Regulation of smooth muscle cell proliferation	4	166	1.36	0.0027	10090.ENSMUSP00000001780,10090.ENSMUSP00000022971,10090.ENSMUSP00000070070,10090.ENSMUSP00000103245	Akt1,Myc,Esr1,Klf4
GO:0018105	Peptidyl-serine phosphorylation	4	181	1.33	0.0034	10090.ENSMUSP00000001780,10090.ENSMUSP00000026416,10090.ENSMUSP00000037028,10090.ENSMUSP00000132078	Akt1,Cdk2,Camk1d,Lats1
GO:0007565	Female pregnancy	4	196	1.29	0.0043	10090.ENSMUSP00000001780,10090.ENSMUSP00000032272,10090.ENSMUSP00000032399,10090.ENSMUSP00000070070	Akt1,Adipor2,Kras,Esr1
GO:0006109	Regulation of carbohydrate metabolic process	4	199	1.28	0.0045	10090.ENSMUSP00000001780,10090.ENSMUSP00000020227,10090.ENSMUSP00000022971,10090.ENSMUSP00000120152	Akt1,Cry1,Myc,Stat3
GO:0001763	Morphogenesis of a branching structure	4	207	1.27	0.0048	10090.ENSMUSP00000022971,10090.ENSMUSP00000032399,10090.ENSMUSP00000070070,10090.ENSMUSP00000116313	Myc,Kras,Esr1,Setd2
GO:0050679	Positive regulation of epithelial cell proliferation	4	207	1.27	0.0048	10090.ENSMUSP00000001780,10090.ENSMUSP00000022971,10090.ENSMUSP00000070070,10090.ENSMUSP00000120152	Akt1,Myc,Esr1,Stat3
GO:0051054	Positive regulation of dna metabolic process	4	212	1.26	0.0051	10090.ENSMUSP00000001780,10090.ENSMUSP00000022971,10090.ENSMUSP00000026416,10090.ENSMUSP00000103245	Akt1,Myc,Cdk2,Klf4
GO:0042593	Glucose homeostasis	4	226	1.23	0.0061	10090.ENSMUSP00000001780,10090.ENSMUSP00000020227,10090.ENSMUSP00000032272,10090.ENSMUSP00000120152	Akt1,Cry1,Adipor2,Stat3
GO:0071375	Cellular response to peptide hormone stimulus	4	238	1.21	0.0070	10090.ENSMUSP00000001780,10090.ENSMUSP00000026416,10090.ENSMUSP00000104548,10090.ENSMUSP00000120152	Akt1,Cdk2,Irf1,Stat3
GO:0016055	Wnt signaling pathway	4	243	1.2	0.0074	10090.ENSMUSP00000022971,10090.ENSMUSP00000061539,10090.ENSMUSP00000103245,10090.ENSMUSP00000103658	Myc,Kdm6a,Klf4,Ccne1
GO:0016570	Histone modification	4	346	1.04	0.0211	10090.ENSMUSP00000026416,10090.ENSMUSP00000061539,10090.ENSMUSP00000116313,10090.ENSMUSP00000133933	Cdk2,Kdm6a,Setd2,Setd1b
GO:0062012	Regulation of small molecule metabolic process	4	360	1.03	0.0236	10090.ENSMUSP00000001780,10090.ENSMUSP00000020227,10090.ENSMUSP00000022971,10090.ENSMUSP00000120152	Akt1,Cry1,Myc,Stat3
GO:1903706	Regulation of hemopoiesis	4	403	0.98	0.0327	10090.ENSMUSP00000022971,10090.ENSMUSP00000067786,10090.ENSMUSP00000104548,10090.ENSMUSP00000120152	Myc,Sos1,Irf1,Stat3
GO:0052548	Regulation of endopeptidase activity	4	415	0.97	0.0359	10090.ENSMUSP00000001780,10090.ENSMUSP00000022971,10090.ENSMUSP00000103245,10090.ENSMUSP00000120152	Akt1,Myc,Klf4,Stat3
GO:0001933	Negative regulation of protein phosphorylation	4	420	0.96	0.0371	10090.ENSMUSP00000001780,10090.ENSMUSP00000103245,10090.ENSMUSP00000104548,10090.ENSMUSP00000132078	Akt1,Klf4,Irf1,Lats1
GO:0048514	Blood vessel morphogenesis	4	433	0.95	0.0407	10090.ENSMUSP00000001780,10090.ENSMUSP00000032272,10090.ENSMUSP00000067786,10090.ENSMUSP00000116313	Akt1,Adipor2,Sos1,Setd2
GO:0002252	Immune effector process	4	435	0.95	0.0409	10090.ENSMUSP00000104548,10090.ENSMUSP00000116313,10090.ENSMUSP00000117304,10090.ENSMUSP00000120152	Irf1,Setd2,Cnot7,Stat3
GO:0002683	Negative regulation of immune system process	4	439	0.94	0.0420	10090.ENSMUSP00000001780,10090.ENSMUSP00000022971,10090.ENSMUSP00000104548,10090.ENSMUSP00000117304	Akt1,Myc,Irf1,Cnot7
GO:0009314	Response to radiation	4	444	0.94	0.0433	10090.ENSMUSP00000001780,10090.ENSMUSP00000020227,10090.ENSMUSP00000022971,10090.ENSMUSP00000032399	Akt1,Cry1,Myc,Kras
GO:1903047	Mitotic cell cycle process	4	454	0.93	0.0463	10090.ENSMUSP00000026416,10090.ENSMUSP00000103658,10090.ENSMUSP00000116313,10090.ENSMUSP00000132078	Cdk2,Ccne1,Setd2,Lats1
GO:0051000	Positive regulation of nitric-oxide synthase activity	3	20	2.16	0.00049	10090.ENSMUSP00000001780,10090.ENSMUSP00000032399,10090.ENSMUSP00000070070	Akt1,Kras,Esr1
GO:0060416	Response to growth hormone	3	24	2.08	0.00069	10090.ENSMUSP00000001780,10090.ENSMUSP00000104548,10090.ENSMUSP00000120152	Akt1,Irf1,Stat3
GO:0034405	Response to fluid shear stress	3	33	1.94	0.0011	10090.ENSMUSP00000001780,10090.ENSMUSP00000103245,10090.ENSMUSP00000108367	Akt1,Klf4,Spp1
GO:0045429	Positive regulation of nitric oxide biosynthetic process	3	45	1.81	0.0020	10090.ENSMUSP00000001780,10090.ENSMUSP00000070070,10090.ENSMUSP00000103245	Akt1,Esr1,Klf4
GO:0060968	Regulation of gene silencing	3	69	1.62	0.0046	10090.ENSMUSP00000026416,10090.ENSMUSP00000070070,10090.ENSMUSP00000120152	Cdk2,Esr1,Stat3
GO:0000082	G1/S transition of mitotic cell cycle	3	75	1.58	0.0053	10090.ENSMUSP00000026416,10090.ENSMUSP00000103658,10090.ENSMUSP00000132078	Cdk2,Ccne1,Lats1
GO:0060070	Canonical wnt signaling pathway	3	79	1.56	0.0060	10090.ENSMUSP00000022971,10090.ENSMUSP00000061539,10090.ENSMUSP00000103245	Myc,Kdm6a,Klf4
GO:0000079	Regulation of cyclin-dependent protein serine/threonine kinase activity	3	81	1.55	0.0062	10090.ENSMUSP00000001780,10090.ENSMUSP00000103658,10090.ENSMUSP00000132078	Akt1,Ccne1,Lats1
GO:1901655	Cellular response to ketone	3	106	1.43	0.0114	10090.ENSMUSP00000001780,10090.ENSMUSP00000103245,10090.ENSMUSP00000108367	Akt1,Klf4,Spp1
GO:0062014	Negative regulation of small molecule metabolic process	3	108	1.43	0.0117	10090.ENSMUSP00000001780,10090.ENSMUSP00000020227,10090.ENSMUSP00000120152	Akt1,Cry1,Stat3
GO:0032368	Regulation of lipid transport	3	124	1.37	0.0158	10090.ENSMUSP00000001780,10090.ENSMUSP00000020227,10090.ENSMUSP00000108367	Akt1,Cry1,Spp1
GO:1990830	Cellular response to leukemia inhibitory factor	3	127	1.35	0.0167	10090.ENSMUSP00000103245,10090.ENSMUSP00000108367,10090.ENSMUSP00000117030	Klf4,Spp1,Pfkp
GO:1903038	Negative regulation of leukocyte cell-cell adhesion	3	128	1.35	0.0170	10090.ENSMUSP00000001780,10090.ENSMUSP00000103245,10090.ENSMUSP00000104548	Akt1,Klf4,Irf1
GO:0043467	Regulation of generation of precursor metabolites and energy	3	131	1.34	0.0179	10090.ENSMUSP00000001780,10090.ENSMUSP00000022971,10090.ENSMUSP00000120152	Akt1,Myc,Stat3
GO:0009755	Hormone-mediated signaling pathway	3	133	1.33	0.0185	10090.ENSMUSP00000032272,10090.ENSMUSP00000070070,10090.ENSMUSP00000132078	Adipor2,Esr1,Lats1
GO:0034763	Negative regulation of transmembrane transport	3	134	1.33	0.0188	10090.ENSMUSP00000001780,10090.ENSMUSP00000022971,10090.ENSMUSP00000070070	Akt1,Myc,Esr1
GO:0051235	Maintenance of location	3	156	1.27	0.0268	10090.ENSMUSP00000001780,10090.ENSMUSP00000020227,10090.ENSMUSP00000132078	Akt1,Cry1,Lats1
GO:0048754	Branching morphogenesis of an epithelial tube	3	163	1.25	0.0298	10090.ENSMUSP00000022971,10090.ENSMUSP00000032399,10090.ENSMUSP00000070070	Myc,Kras,Esr1
GO:0062013	Positive regulation of small molecule metabolic process	3	164	1.24	0.0302	10090.ENSMUSP00000001780,10090.ENSMUSP00000022971,10090.ENSMUSP00000120152	Akt1,Myc,Stat3
GO:0010675	Regulation of cellular carbohydrate metabolic process	3	166	1.24	0.0310	10090.ENSMUSP00000001780,10090.ENSMUSP00000020227,10090.ENSMUSP00000120152	Akt1,Cry1,Stat3
GO:0034504	Protein localization to nucleus	3	166	1.24	0.0310	10090.ENSMUSP00000001780,10090.ENSMUSP00000095314,10090.ENSMUSP00000120152	Akt1,Pikfyve,Stat3
GO:0051607	Defense response to virus	3	170	1.23	0.0323	10090.ENSMUSP00000104548,10090.ENSMUSP00000116313,10090.ENSMUSP00000117304	Irf1,Setd2,Cnot7
GO:0007265	Ras protein signal transduction	3	198	1.16	0.0451	10090.ENSMUSP00000026416,10090.ENSMUSP00000032399,10090.ENSMUSP00000067786	Cdk2,Kras,Sos1
GO:0010001	Glial cell differentiation	3	201	1.16	0.0463	10090.ENSMUSP00000001780,10090.ENSMUSP00000032399,10090.ENSMUSP00000120152	Akt1,Kras,Stat3
GO:0010918	Positive regulation of mitochondrial membrane potential	2	15	2.11	0.0088	10090.ENSMUSP00000001780,10090.ENSMUSP00000022971	Akt1,Myc
GO:2001171	Positive regulation of atp biosynthetic process	2	15	2.11	0.0088	10090.ENSMUSP00000022971,10090.ENSMUSP00000120152	Myc,Stat3
GO:0018027	Peptidyl-lysine dimethylation	2	17	2.05	0.0104	10090.ENSMUSP00000116313,10090.ENSMUSP00000133933	Setd2,Setd1b
GO:0008209	Androgen metabolic process	2	19	2.0	0.0122	10090.ENSMUSP00000070070,10090.ENSMUSP00000108367	Esr1,Spp1
GO:0071498	Cellular response to fluid shear stress	2	19	2.0	0.0122	10090.ENSMUSP00000103245,10090.ENSMUSP00000108367	Klf4,Spp1
GO:0046325	Negative regulation of glucose import	2	21	1.96	0.0142	10090.ENSMUSP00000022971,10090.ENSMUSP00000070070	Myc,Esr1
GO:0070227	Lymphocyte apoptotic process	2	22	1.94	0.0151	10090.ENSMUSP00000001780,10090.ENSMUSP00000022971	Akt1,Myc
GO:0060039	Pericardium development	2	28	1.84	0.0215	10090.ENSMUSP00000067786,10090.ENSMUSP00000116313	Sos1,Setd2
GO:0060261	Positive regulation of transcription initiation from rna polymerase ii promoter	2	30	1.81	0.0236	10090.ENSMUSP00000022971,10090.ENSMUSP00000070070	Myc,Esr1
GO:0045742	Positive regulation of epidermal growth factor receptor signaling pathway	2	31	1.79	0.0249	10090.ENSMUSP00000067786,10090.ENSMUSP00000070070	Sos1,Esr1
GO:0032369	Negative regulation of lipid transport	2	32	1.78	0.0263	10090.ENSMUSP00000001780,10090.ENSMUSP00000020227	Akt1,Cry1
GO:0051973	Positive regulation of telomerase activity	2	34	1.75	0.0289	10090.ENSMUSP00000022971,10090.ENSMUSP00000103245	Myc,Klf4
GO:0018023	Peptidyl-lysine trimethylation	2	35	1.74	0.0302	10090.ENSMUSP00000116313,10090.ENSMUSP00000133933	Setd2,Setd1b
GO:0046326	Positive regulation of glucose import	2	41	1.67	0.0380	10090.ENSMUSP00000001780,10090.ENSMUSP00000032272	Akt1,Adipor2
GO:0007173	Epidermal growth factor receptor signaling pathway	2	42	1.66	0.0395	10090.ENSMUSP00000001780,10090.ENSMUSP00000067786	Akt1,Sos1
GO:0060964	Regulation of gene silencing by mirna	2	44	1.64	0.0420	10090.ENSMUSP00000070070,10090.ENSMUSP00000120152	Esr1,Stat3
GO:0006110	Regulation of glycolytic process	2	48	1.6	0.0471	10090.ENSMUSP00000022971,10090.ENSMUSP00000120152	Myc,Stat3
