# Supplementary material for: Extracellular vesicles secreted by cumulus cells contain microRNAs that are potential regulatory factors of mouse oocyte developmental competence
Source: Mol Hum Reprod. 2024 May 14;30(6):gaae019. doi: 10.1093/molehr/gaae019 (PMC12054941; doi:10.1093/molehr/gaae019)
Supplement: gaae019_Supplementary_Data [file gaae019_supplementary_data.zip › Supplementary Table S2.xlsx]

## Sheet: DIFFERENTIALLY EXPRESSED miRNAs
Supplementary Table S2. Differentially expressed miRNAs in the comparison between FL-SN-CCs vs. FL-NSN-CCs EVs.
	Log2FC SN vs NSN	-log2(FC)	FC down	FC up	p
mmu-miR-28c	-2.60951	2.60951	6.10295		4.36136e-05
mmu-miR-28a-5p	-2.60951	2.60951	6.10295		4.53185e-05
mmu-let-7a-1-3p	-2.35877	2.35877	5.12931		0.00247639
mmu-let-7c-2-3p	-2.35877	2.35877	5.12931		0.00247639
mmu-miR-5112	-2.32854	2.32854	5.02297		7.09791e-05
mmu-miR-5121	-2.21994	2.21994	4.65873		0.00177474
mmu-miR-5118	-2.2053	2.2053	4.61171		0.0582782
mmu-miR-17-5p	-2.14688	2.14688	4.4287		0.0862432
mmu-miR-1943-5p	-1.88872	1.88872	3.70307		0.000161713
mmu-miR-21a-5p	-1.80664	1.80664	3.49825		0.101938
mmu-miR-130a-3p	-1.60798	1.60798	3.04825		0.0476143
mmu-miR-20a-5p	-1.59785	1.59785	3.02693		0.0142952
mmu-miR-1224-5p	-1.59662	1.59662	3.02434		0.000142978
mmu-miR-690	-1.20448	1.20448	2.30453		0.00856749
mmu-miR-871-3p	-0.991823	0.991823	1.9887		3.50746e-05
mmu-miR-99a-5p	-0.910523	0.910523	1.87973		0.00494675
mmu-miR-99b-3p	-0.766956	0.766956	1.70168		0.000583052
mmu-miR-8095	-0.766877	0.766877	1.70158		0.0240889
mmu-miR-199a-3p	-0.743294	0.743294	1.67399		0.0184399
mmu-miR-199b-3p	-0.743294	0.743294	1.67399		0.0184399
mmu-miR-574-5p	-0.663463	0.663463	1.58388		0.0215658
mmu-miR-543-3p	-0.616951	0.616951	1.53363		0.00333263
mmu-miR-1948-5p	-0.566909	0.566909	1.48135		0.00393677
mmu-miR-142a-5p	-0.387822	0.387822	1.30842		0.00225089
mmu-miR-125a-5p	-0.204799	0.204799	1.15253		0.04712
mmu-miR-149-5p	-0.173958	0.173958	1.12815		0.0994305
mmu-miR-7684-5p	-0.148825	0.148825	1.10867		1.41912e-06
mmu-miR-146a-5p	-0.132096	0.132096	1.09588		5.10273e-05
mmu-miR-5099	-0.119715	0.119715	1.08652		0.0451268
mmu-miR-6538	-0.0511145	0.0511145	1.03606		0.0358613
mmu-miR-341-5p	-0.0132611	0.0132611	1.00923		3.3326e-09
mmu-miR-5106	0.00594047			1.00413	5.15771e-08
mmu-miR-7216-5p	0.0693736			1.04926	0.00238813
mmu-miR-344c-5p	0.0693736			1.04926	4.10789e-11
mmu-miR-6943-5p	0.0693736			1.04926	2.16698e-07
mmu-miR-7091-5p	0.0693736			1.04926	1.07281e-12
mmu-miR-200a-3p	0.0693736			1.04926	0.0415674
mmu-miR-878-3p	0.0736489			1.05238	7.42137e-07
mmu-miR-669c-5p	0.0740792			1.05269	8.29065e-09
mmu-miR-103-3p	0.0803508			1.05728	0.00372784
mmu-miR-8099	0.135564			1.09852	2.52596e-08
mmu-miR-7116-5p	0.19885			1.14778	0.00954897
mmu-miR-6965-5p	0.232882			1.17518	0.000465914
mmu-miR-130b-5p	0.285179			1.21856	0.0795761
mmu-let-7e-5p	0.34636			1.27135	0.101524
mmu-miR-3969	0.349028			1.2737	1.03413e-05
mmu-miR-760-3p	0.383974			1.30493	0.000963672
mmu-miR-299a-3p	0.412654			1.33113	0.0734213
mmu-miR-299b-3p	0.412654			1.33113	0.0734213
mmu-miR-223-3p	0.503083			1.41724	0.0180936
mmu-miR-470-5p	0.603496			1.51939	3.36398e-13
mmu-miR-540-3p	0.688139			1.6112	0.0333899
mmu-miR-19b-3p	0.688474			1.61158	3.56826e-13
mmu-miR-5098	0.790527			1.72971	0.00017505
mmu-miR-31-5p	0.810004			1.75322	0.09103
mmu-miR-3098-5p	0.901417			1.8679	0.000345386
mmu-miR-8110	1.03638			2.05108	0.000525472
mmu-miR-5124a	1.09072			2.12981	3.46662e-08
mmu-miR-1194	1.09656			2.13844	0.00290807
mmu-miR-27b-5p	1.09714			2.1393	6.48504e-05
mmu-miR-3963	1.13537			2.19675	0.00215064
mmu-miR-615-3p	1.16641			2.24453	0.0858438
mmu-miR-126a-5p	1.38787			2.61692	0.00432446
mmu-miR-204-5p	1.57604			2.98151	0.0726246
mmu-miR-503-5p	1.61475			3.06259	0.00976153
mmu-miR-7016-5p	1.72593			3.30793	0.0265216
mmu-miR-7578	1.77886			3.43155	0.0315605
mmu-miR-3473b	1.83115			3.55821	0.00840271
mmu-miR-342-5p	2.04586			4.1292	0.0397085
mmu-miR-122-5p	2.05476			4.15476	0.0486693
mmu-miR-410-3p	2.23168			4.69682	0.039582
mmu-miR-1195	2.52266			5.74641	0.00423042
mmu-miR-712-5p	3.2066			9.23174	0.0367645
mmu-miR-696	3.32221			10.002	0.0735286
mmu-miR-300-3p	-1.22285		0.428435		0.106892
mmu-miR-486a-5p	2.03264		4.09152		0.108309
mmu-miR-486b-5p	2.03264		4.09152		0.108309
mmu-miR-7068-3p	-0.148825		0.901985		0.109324
mmu-miR-141-3p	1.73405		3.3266		0.121278
mmu-miR-100-5p	1.2273		2.34129		0.142992
mmu-miR-19a-3p	-1.05679		0.480702		0.146663
mmu-miR-676-3p	-0.98843		0.504026		0.152136
mmu-miR-363-5p	3.05012		8.2828		0.154821
mmu-let-7b-3p	0.319758		1.24812		0.156565
mmu-miR-7118-5p	-0.991823		0.502842		0.162017
mmu-miR-451a	-0.137352		0.909187		0.176544
mmu-miR-6237	3.21266		9.27061		0.181571
mmu-miR-7047-5p	2.44205		5.43412		0.181571
mmu-miR-369-3p	2.30875		4.95452		0.183945
mmu-miR-196a-5p	-0.837491		0.559616		0.18564
mmu-miR-99b-5p	0.262938		1.19992		0.187663
mmu-miR-27a-3p	-2.04408		0.242478		0.188491
mmu-miR-668-3p	2.08788		4.25123		0.191563
mmu-miR-1983	2.76148		6.78094		0.191564
mmu-miR-7119-3p	2.42747		5.3795		0.191591
mmu-miR-7119-5p	2.42747		5.3795		0.191591
mmu-miR-107-3p	-1.61459		0.326557		0.192649
mmu-miR-652-3p	-0.871307		0.546651		0.193036
mmu-miR-183-5p	0.150032		1.10959		0.193414
mmu-miR-30c-1-3p	0.232882		1.17518		0.193661
mmu-miR-3473g	2.45379		5.47855		0.194462
mmu-miR-155-3p	1.77513		3.42268		0.199611
mmu-miR-8103	1.44513		2.72287		0.200227
mmu-miR-3060-5p	2.97862		7.88231		0.200896
mmu-miR-192-5p	1.09475		2.13576		0.201626
mmu-miR-24-3p	0.102708		1.07379		0.203481
mmu-miR-27b-3p	-0.161229		0.894263		0.204608
mmu-miR-7658-3p	-1.05226		0.482213		0.204972
mmu-miR-126a-3p	0.715909		1.64252		0.206812
mmu-let-7d-5p	0.342462		1.26792		0.207418
mmu-miR-6240	1.03249		2.04555		0.207655
mmu-miR-7009-3p	2.48059		5.58127		0.21771
mmu-miR-6925-5p	2.55504		5.87684		0.21771
mmu-miR-6923-3p	2.67117		6.36945		0.21771
mmu-miR-692	2.75778		6.76354		0.21771
mmu-miR-682	5.11414		34.6345		0.21771
mmu-miR-7237-5p	1.83251		3.56157		0.21771
mmu-miR-3572-5p	1.47165		2.7734		0.21771
mmu-miR-1191b-3p	2.6451		6.2554		0.21771
mmu-miR-7034-5p	2.53085		5.77912		0.21771
mmu-miR-466f	2.05424		4.15324		0.217861
mmu-miR-466f-5p	2.05424		4.15324		0.217861
mmu-miR-702-5p	1.99206		3.97806		0.217968
mmu-miR-669h-3p	1.78765		3.45252		0.219006
mmu-miR-6912-5p	1.78765		3.45252		0.219006
mmu-miR-6926-5p	1.78765		3.45252		0.219006
mmu-miR-6994-5p	1.78765		3.45252		0.219006
mmu-miR-6896-3p	1.71252		3.27734		0.219932
mmu-miR-7012-5p	1.71252		3.27734		0.219932
mmu-miR-7046-3p	1.71252		3.27734		0.219932
mmu-miR-8109	3.61867		12.2836		0.222708
mmu-miR-6915-3p	1.54941		2.92698		0.224239
mmu-miR-30e-3p	-1.00055		0.499811		0.227611
mmu-miR-93-5p	-2.17945		0.22076		0.230827
mmu-miR-3470b	1.88191		3.68562		0.23501
mmu-miR-7068-5p	1.36548		2.57662		0.236784
mmu-miR-1668	0.52942		1.44335		0.236784
mmu-miR-1843b-3p	-3.55474		0.0850977		0.237871
mmu-miR-378a-3p	-0.261875		0.834003		0.239384
mmu-miR-330-3p	-1.37901		0.384483		0.239526
mmu-miR-532-5p	-1.45182		0.365559		0.240376
mmu-miR-667-3p	0.75266		1.6849		0.241846
mmu-miR-7061-5p	1.55099		2.93018		0.242611
mmu-miR-1957a	2.1425		4.41526		0.243359
mmu-miR-1934-3p	-1.44568		0.36712		0.244009
mmu-miR-409-3p	1.6161		3.06546		0.244544
mmu-miR-5128	0.973955		1.96422		0.245902
mmu-miR-132-3p	0.176942		1.13049		0.247536
mmu-miR-3470a	3.80026		13.9313		0.248078
mmu-let-7c-5p	-0.249363		0.841268		0.248342
mmu-miR-8115	0.479322		1.39409		0.250069
mmu-miR-672-5p	0.108003		1.07774		0.253405
mmu-miR-542-3p	-2.19951		0.217711		0.254158
mmu-miR-101a-3p	2		4		0.262236
mmu-miR-101c	2		4		0.263133
mmu-miR-127-5p	-0.395459		0.760247		0.26373
mmu-miR-8117	3.49687		11.2892		0.26418
mmu-miR-382-5p	1.12877		2.18672		0.264267
mmu-miR-204-3p	1.35001		2.54914		0.268655
mmu-miR-1224-3p	1.15462		2.22626		0.272017
mmu-miR-26a-5p	-0.811443		0.569811		0.273273
mmu-let-7a-5p	0.326216		1.25372		0.274147
mmu-miR-10a-5p	1.30238		2.46636		0.282243
mmu-let-7b-5p	0.250086		1.18928		0.284948
mmu-miR-181b-1-3p	0.337218		1.26332		0.288836
mmu-miR-26b-5p	0.952967		1.93585		0.29099
mmu-miR-6236	-0.823443		0.565092		0.291735
mmu-miR-301a-3p	-2.01766		0.246958		0.300117
mmu-miR-136-5p	-0.889212		0.539909		0.302458
mmu-miR-381-5p	1.03638		2.05108		0.307189
mmu-miR-1843b-5p	-2.47711		0.179604		0.319441
mmu-miR-221-3p	0.231732		1.17424		0.32093
mmu-miR-30a-5p	-1.0481		0.483603		0.329022
mmu-miR-28a-3p	-1.77347		0.292505		0.330829
mmu-miR-340-5p	-1.44155		0.368171		0.339926
mmu-miR-7a-5p	-2.1375		0.227273		0.340507
mmu-miR-30b-5p	-0.940315		0.521119		0.344347
mmu-miR-30d-5p	-0.437051		0.738643		0.344662
mmu-miR-150-5p	0.953088		1.93601		0.345457
mmu-miR-361-5p	-1.32644		0.398752		0.352732
mmu-let-7g-5p	-1.06385		0.478353		0.355724
mmu-miR-532-3p	-0.617269		0.651904		0.362887
mmu-miR-206-3p	1.07062		2.10034		0.363953
mmu-miR-148b-3p	-1.14816		0.451199		0.36493
mmu-miR-342-3p	2.41737		5.34198		0.365614
mmu-let-7f-5p	0.331104		1.25798		0.369355
mmu-miR-151-3p	-0.190646		0.876213		0.372726
mmu-miR-1a-3p	1.52456		2.87698		0.373041
mmu-miR-3065-3p	1.2639		2.40144		0.373386
mmu-miR-23b-3p	0.728649		1.65709		0.379345
mmu-miR-16-2-3p	0.018183		1.01268		0.382693
mmu-miR-32-5p	-2.1161		0.23067		0.388501
mmu-miR-181b-5p	-0.238561		0.84759		0.395343
mmu-miR-191-5p	-0.632146		0.645216		0.40118
mmu-miR-6411	1.2639		2.40144		0.412815
mmu-miR-181a-5p	-0.125732		0.916539		0.415547
mmu-miR-92b-3p	0.340979		1.26662		0.415968
mmu-miR-128-3p	1.63886		3.11419		0.421536
mmu-miR-106b-3p	-0.58313		0.667514		0.422323
mmu-miR-1843a-5p	-0.045001		0.969289		0.424085
mmu-miR-3535	-0.40173		0.75695		0.424501
mmu-miR-186-5p	0.591094		1.50639		0.427284
mmu-miR-6973a-3p	-0.45134		0.731363		0.431394
mmu-miR-5126	2.40815		5.30793		0.440488
mmu-miR-743b-5p	0.373583		1.29557		0.441446
mmu-miR-134-5p	1.1901		2.28168		0.442397
mmu-miR-151-5p	0.311886		1.24133		0.444677
mmu-miR-144-5p	1.8681		3.65052		0.446784
mmu-miR-411-5p	-0.104289		0.930263		0.452105
mmu-miR-25-3p	-0.176834		0.884642		0.455419
mmu-miR-24-2-5p	-1.13476		0.45541		0.456765
mmu-miR-181c-5p	-0.264194		0.832664		0.458525
mmu-miR-143-3p	0.082447		1.05881		0.461572
mmu-miR-30a-3p	-1.29451		0.407676		0.463288
mmu-miR-744-5p	0.133544		1.09699		0.467684
mmu-miR-320-3p	1.21497		2.32137		0.4712
mmu-miR-10b-5p	0.742678		1.67328		0.475687
mmu-miR-181a-1-3p	-2.08155		0.23626		0.479388
mmu-miR-18a-5p	2.31908		4.99014		0.479978
mmu-miR-203-3p	2.02924		4.0819		0.480614
mmu-miR-328-3p	-0.135792		0.91017		0.482671
mmu-miR-483-3p	-1.57281		0.336152		0.486823
mmu-miR-98-5p	-0.285396		0.820516		0.49079
mmu-miR-484	-0.606701		0.656696		0.491132
mmu-miR-6239	0.0583519		1.04128		0.494825
mmu-miR-127-3p	0.627078		1.54443		0.497428
mmu-miR-15b-5p	0.188061		1.13923		0.501587
mmu-miR-2137	0.601241		1.51702		0.510215
mmu-miR-23a-3p	-0.551284		0.682412		0.52703
mmu-miR-351-5p	-0.158783		0.895781		0.536495
mmu-miR-195a-5p	-2.37996		0.192115		0.541803
mmu-miR-1968-5p	0.0830627		1.05926		0.547374
mmu-miR-181d-5p	-0.869999		0.547147		0.555993
mmu-miR-34a-5p	-2.1339		0.227841		0.56329
mmu-miR-382-3p	-1.894		0.269059		0.563303
mmu-miR-700-3p	-1.80707		0.28577		0.563325
mmu-miR-9-5p	-1.59479		0.331069		0.563665
mmu-miR-1306-3p	-1.13794		0.454407		0.56538
mmu-miR-214-3p	-1.0612		0.479235		0.567738
mmu-miR-155-5p	0.233315		1.17553		0.574666
mmu-miR-450b-5p	-0.951479		0.517102		0.575178
mmu-miR-362-3p	-0.848355		0.555418		0.579741
mmu-miR-375-3p	-1.77847		0.291491		0.589278
mmu-miR-181a-2-3p	0.26103		1.19833		0.589343
mmu-miR-16-5p	0.0347159		1.02436		0.599253
mmu-miR-92a-3p	0.371699		1.29388		0.608172
mmu-miR-21a-3p	-0.833147		0.561304		0.610009
mmu-miR-471-5p	0.207991		1.15508		0.611878
mmu-miR-466i-5p	2.85789		7.24955		0.628251
mmu-miR-6372	2.44062		5.42876		0.633467
mmu-let-7k	0.57255		1.48715		0.635131
mmu-miR-1895	0.919414		1.89135		0.670117
mmu-let-7i-5p	-0.464919		0.724512		0.685935
mmu-miR-181c-3p	-0.914665		0.530467		0.691569
mmu-miR-30c-5p	-1.40065		0.378759		0.693113
mmu-miR-5110	0.0093669		1.00651		0.695524
mmu-miR-381-3p	0.268931		1.20491		0.697827
mmu-miR-423-3p	-0.295659		0.8147		0.70265
mmu-miR-136-3p	-0.991823		0.502842		0.717281
mmu-miR-1291	-6.68543		0.00971595		0.723911
mmu-miR-7003-5p	-2.24349		0.211175		0.723912
mmu-miR-6910-3p	-2.20226		0.217296		0.723912
mmu-miR-6921-5p	-1.82161		0.282906		0.723919
mmu-let-7f-1-3p	-1.50961		0.351207		0.723929
mmu-miR-34b-3p	-1.39506		0.380229		0.723951
mmu-miR-767	-1.5199		0.34871		0.723972
mmu-miR-34c-3p	-1.39799		0.379459		0.724004
mmu-miR-329-3p	-1.45117		0.365724		0.724004
mmu-miR-6957-5p	-1.30304		0.405271		0.724126
mmu-miR-574-3p	-1.16035		0.447405		0.724239
mmu-miR-669a-3p	-1.13794		0.454407		0.724414
mmu-miR-669o-3p	-1.13794		0.454407		0.724414
mmu-miR-450b-3p	-0.90252		0.534951		0.724691
mmu-miR-505-5p	-1.04772		0.483732		0.724691
mmu-miR-872-5p	-0.816118		0.567968		0.725138
mmu-miR-6516-3p	-0.951479		0.517102		0.725138
mmu-miR-125a-3p	-0.724211		0.605328		0.725899
mmu-miR-295-3p	-0.724211		0.605328		0.725899
mmu-miR-3474	-0.724211		0.605328		0.725899
mmu-miR-1964-3p	-0.848355		0.555418		0.725899
mmu-miR-323-5p	-0.848355		0.555418		0.725899
mmu-miR-25-5p	-0.337705		0.791299		0.729359
mmu-miR-146b-5p	0.238623		1.17987		0.729375
mmu-miR-140-3p	0.0929721		1.06657		0.733942
mmu-miR-34c-5p	-0.435782		0.739293		0.746016
mmu-miR-3968	2.20007		4.595		0.772341
mmu-miR-434-3p	3.17027		9.00213		0.775037
mmu-miR-6944-3p	-0.15535		0.897914		0.779409
mmu-miR-148a-3p	-0.414514		0.750272		0.780935
mmu-miR-3473a	-0.43375		0.740335		0.78266
mmu-miR-296-3p	0.539506		1.45347		0.783992
mmu-miR-142a-3p	4.00669		16.0744		0.791011
mmu-miR-5119	-2.13863		0.227095		0.802099
mmu-miR-222-3p	0.452774		1.36867		0.808977
mmu-miR-298-5p	-0.235997		0.849098		0.811451
mmu-miR-770-3p	-0.45134		0.731363		0.813292
mmu-miR-425-5p	-0.954014		0.516194		0.820761
mmu-miR-344-3p	-0.833147		0.561304		0.82212
mmu-miR-3473f	-0.219711		0.858737		0.828167
mmu-let-7d-3p	0.536202		1.45015		0.838314
mmu-miR-709	1.56633		2.96151		0.842071
mmu-miR-6540-5p	-0.525361		0.694785		0.856497
mmu-miR-200c-3p	-0.626047		0.647949		0.859402
mmu-miR-6959-5p	-0.816118		0.567968		0.874888
mmu-miR-130b-3p	0.480552		1.39528		0.878434
mmu-miR-322-3p	-0.473279		0.720326		0.885007
mmu-miR-1249-3p	0.736025		1.66558		0.894665
mmu-miR-1954	2.32256		5.00221		0.915281
mmu-miR-741-3p	1.99206		3.97806		0.923937
mmu-miR-184-3p	1.60035		3.03217		0.927101
mmu-miR-486a-3p	1.16872		2.24812		0.93602
mmu-miR-486b-3p	1.16872		2.24812		0.93602
mmu-miR-7050-5p	-2.15982		0.223784		0.938702
mmu-miR-411-3p	-1.04772		0.483732		0.93888
mmu-miR-6981-5p	-1.20414		0.434029		0.945937
mmu-miR-323-3p	-0.796118		0.575897		0.950051
mmu-miR-760-5p	1.25109		2.38021		0.952369
mmu-miR-7014-5p	-0.737288		0.599866		0.955792
mmu-miR-706	-0.427197		0.743705		0.956853
mmu-miR-152-3p	-0.821726		0.565765		0.96747
mmu-miR-8119	-1.57281		0.336152		0.97764
mmu-miR-541-5p	1.68451		3.21431		0.978646
mmu-miR-7232-3p	-0.737288		0.599866		0.983342
mmu-miR-423-5p	0.942058		1.92127		0.985714
mmu-miR-3960	-3.80489		0.0715509		0.986739
mmu-miR-339-5p	-1.97635		0.254132		0.988629
mmu-miR-1839-5p	-0.450737		0.731669		0.988713
mmu-miR-15a-5p	-0.608911		0.655691		0.993497
mmu-miR-3070-3p	-0.148825		0.901985		0.993532
mmu-miR-101b-3p	-0.585027		0.666637		0.993789
mmu-miR-22-3p	-1.14476		0.452263		0.995101
mmu-miR-6918-3p	-0.816118		0.567968		0.996157
mmu-miR-5100	1.04294		2.06042		0.99632
mmu-miR-493-5p	0.0361012		1.02534		0.996864
mmu-miR-203-5p	2.02308		4.06452		0.998788
mmu-miR-3572-3p	-1.22884		0.426662		0.998946
mmu-miR-144-3p	0.018183		1.01268		0.998951
mmu-miR-432	0.403773		1.32296		0.998995
mmu-miR-125b-5p	-0.171481		0.887931		0.999548
mmu-miR-6950-3p	0.0639384		1.04532		0.999554
mmu-miR-421-3p	-1.10842		0.463801		0.999657
mmu-miR-7011-5p	2.9168		7.55172		0.999668
mmu-miR-1190	-1.7661		0.294002		0.999737
mmu-miR-1191a	3.01678		8.09359		0.999791
mmu-miR-3971	-2.06664		0.238715		0.999809
mmu-miR-133a-3p	1.35677		2.5611		0.999874
mmu-miR-7009-5p	0.0693736		1.04926		0.9999
mmu-miR-6238	0.439291		1.35594		0.999918
mmu-miR-3471	-0.198939		0.871191		0.999919
mmu-miR-425-3p	-0.995954		0.501404		0.999919
mmu-miR-379-5p	1.08026		2.11442		0.999932
mmu-miR-98-3p	-0.148825		0.901985		0.999966
mmu-miR-434-5p	1.0107		2.01489		0.99998
mmu-miR-1932	-0.180667		0.882295		0.999986
mmu-miR-202-3p	2.76148		6.78094		0.999991
mmu-miR-7237-3p	-0.180667		0.882295		0.999991
mmu-miR-6905-5p	-0.485657		0.714172		0.999994
mmu-miR-29a-3p	-0.959674		0.514173		0.999994
mmu-miR-145a-5p	0.205133		1.15279		0.999996
mmu-miR-671-5p	-2.11932		0.230155		0.999996
mmu-miR-503-3p	0.322432		1.25044		0.999997
mmu-miR-712-3p	-0.724211		0.605328		0.999997
mmu-miR-30e-5p	-0.0860141		0.942122		0.999999
mmu-miR-185-5p	-0.301311		0.811515		0.999999
mmu-miR-125b-1-3p	-0.148825		0.901985		1
mmu-miR-1198-5p	-1.62862		0.323396		1
mmu-miR-218-5p	1.92709		3.80288		1
mmu-miR-485-5p	-0.148825		0.901985		1
mmu-miR-290b-3p	-0.271833		0.828267		1
mmu-miR-182-5p	-2.18292		0.220229		1
mmu-miR-431-5p	-0.994968		0.501747		1
mmu-miR-1953	0.0693736		1.04926		1
