# Supplementary material for: Extracellular vesicles secreted by cumulus cells contain microRNAs that are potential regulatory factors of mouse oocyte developmental competence
Source: Mol Hum Reprod. 2024 May 14;30(6):gaae019. doi: 10.1093/molehr/gaae019 (PMC12054941; doi:10.1093/molehr/gaae019)
Supplement: gaae019_Supplementary_Data [file gaae019_supplementary_data.zip › Supplementary Table S3.xlsx]

## Sheet:  648 GENES
Supplementary Table S3. Predicted or experimentally validated target genes.
Abl2
Acaa2
Acap2
Acat1
Acox1
Acsl1
Acsl6
Actb
Actn4
Acvr1b
Acvr2a
Adcy5
Adcy6
Adh4
Adipor2
Adrb2
Agap1
Agap2
Ajuba
Akt1
Alas2
Aldh7a1
Alg11
Alg9
Amot
Anapc4
Ank2
Ap2a1
Ap2a2
Ap2b1
Apaf1
Apc
Appl1
Ar
Araf
Arap1
Arap2
Arf3
Arf6
Arfgap1
Arfgap3
Arhgap35
Arhgap5
Arhgef11
Arhgef12
Asap1
Atf2
Atp1a2
Atp1b1
Atp1b3
Atp2a2
Atp2b4
Atr
Axin1
B4galt1
B4galt2
Bcl2
Bcl2l1
Bcl2l11
Bid
Bmi1
Bmp2k
Bmp4
Bmp7
Bmpr1a
Bmpr2
Braf
Bub1b
C1d
C1qa
Cacna1c
Cacna1e
Cacna2d1
Cacna2d4
Cacnb3
Cacng2
Calm2
Camk1
Camk1d
Camk2b
Camk2d
Camk2g
Camk4
Capn2
Cblb
Ccl1
Ccl20
Ccl22
Ccnd1
Ccnd2
Ccne1
Ccne2
Ccng2
Ccnt1
Ccnt2
Cd247
Cdc14b
Cdc42
Cdh1
Cdh2
Cdk2
Cdk4
Cfl1
Cfl2
Chd8
Chek2
Chmp3
Chmp7
Chst1
Cish
Cltc
Cnot4
Cnot6l
Cnot7
Col1a1
Col3a1
Col6a3
Cpox
Creb1
Creb3l2
Creb5
Crebbp
Crem
Crk
Crtc2
Cry1
Csnk1a1
Csnk1d
Csnk1e
Ctgf
Ctnnd1
Cul1
Cul2
Cxcl12
Cyp4a12a
Cyth3
Dab2
Dapk2
Ddb1
Ddx5
Ddx6
Dgke
Dgki
Dhcr24
Diap1
Dio2
Dnm2
Dot1l
Dpysl2
Dusp2
Dusp4
Dusp6
Dusp8
Dvl3
E2f1
E2f2
E2f5
Echs1
Eea1 Chmp1a
Egfr
Egln1
Egln2
Egln3
Egr1
Egr2
Ehd2
Ehd3
Eif2ak2
Eif4e2
Elk4
Elovl4
Elovl5
Elovl6
Elovl7
Eno2
Ep300
Epas1
Epha4
Epha7
Ephb3
Ephb4
Eprs
Eps15
Erbb2
Erbb3
Erbb4
Ereg
Esr1
Ets1
Ext1
F2r
Fads1
Fasl
Fasn
Fbxo32
Fech
Fgf11
Fgfr2
Figf
Flnb
Flt1
Fosl2
Foxo1
Frmd6
Frs2
Fut9
Fyn
Fzd1
Fzd5
Fzr1
G6pc
Gab1
Gabbr1
Gabbr2
Gabra1
Gabra5
Gabra6
Gadd45b
Gata4
Gbf1
Git2
Gja1
Glb1
Gli3
Gna12
Gna13
Gnao1
Gnaq
Gnas
Gns
Grb2
Gria2
Gria3
Grk4
Grm1
Gsk3b
GSTM2
GSTM3
Gtf2a1
Gtf2h2
H2-M2
H2-T22
H3f3a
Hadh
Hbegf
Hdac2
Hhip
Hif1a
Hmbs
Hmga2
Hmgcr
Hnrnpk
Homer1
Hoxa11
Hoxa9
Hs2st1
Hsd17b12
Hsd17b7
Hspa9
Hyal1
Hykk
Id1
Id2
Id4
Ifnar1
Ifnar2
Ifngr1
Igf1
Igfbp3
Il12a
Il21
Il2ra
Il2rb
Il6ra
Il6st
Impad1
Inhbb
Insr
Iqsec1
Iqsec2
Irak1
Irak2
Irf1
Irf9
Irs1
Itga4
Itgb3
Itgb8
Itpkb
Itpr1
Itpr3
Jak1
Junb
Jup
Kat2b
Kdm6a
Kidins220
Klf2
Klf4
Kmt2b
Kmt2c
Kmt2d
Kras
Lamb2
Lamc1
Lats1
Ldlr
Ldlrap1
Lef1
Lhx5
Lif
Lifr
Limd1
Limk1
Llgl1
Lpar1
Lpar6
Lrp6
Lsm5
Maf
Man1a2
Map2k4
Map3k1
Map3k11
Map3k14
Map3k2
Map3k5
Map3k7
Map3k8
Map4k3
Mapk14
Mapk8
Mapk9
Mapkapk2
Mdm2
Med1
Med12l
Med13
Med13l
Med14
Med17
Mef2a
Mef2c
Mef2d
Meis1
Met
Mgat2
Mgat3
MGST1
Mknk2
Mllt3
Mmp2
Mob1a
Mob1b
Mpp5
Msh2
Msh6
Msmo1
Mtm1
Mybl1
Myc
Mycn
Myl9
Nck1
Ncoa1
Ncoa2
Ncoa3
Ncor1
Ndst1
Nf1
Nf2
Nfatc3
Nfkb1
Nfkbia
Nfs1
Ngfrap1
Nlk
Notch2
Npas2
Npr2
Npy1r
Nrp1
Nsd1
Nsdhl
Ntn4
Ntng1
Ntrk2
Orc2
Pabpc6
Pak1
Pak2
Pak4
Pan3
Pard6b
Parvb
Pcgf3
Pdcd6ip
Pde3a
Pde3b
Pdgfb
Pdpk1
Pfkp
Phospho2
Pi4k2b
Pias2
Pik3c2a
Pik3cd
Pik3r1
Pik3r3
Pikfyve
Pip4k2a
Pip4k2c
Pip5k1a
Pitx2
Pkm
Plcb1
Pld1
Plk2
Plxna1
Plxna2
Pole4
Ppargc1a
Ppif
Ppox
Ppp1r3b
Ppp2r1a
Ppp2r2a
Ppp2r3a
Ppp2r5c
Ppp3ca
Ppp3cb
Ppp3r1
Prkaa1
Prkab2
Prkaca
Prkag3
Prkar2a
Prkca
Prkcb
Prkci
Prkcz
Prkx
Prmt1
Psat1
Psd
Psen1
Pten
Ptger4
Ptk2b
Ptprj
Rab11a
Rab11fip1
Rab11fip2
Rab11fip3
Rab11fip4
Rab11fip5
Rab14
Rab22a
Rab31
Rab5b
Rab5c
Rab8a
Ralb
Rap1a
Rap1b
Rapgef2
Rasa1
Rasa2
Rasgrp1
Rassf5
Rb1
Rbl1
Rbl2
Rcan1
Rdx
Rgs3
Rhoa
Rictor
Rnasel
Rock1
Rock2
Rora
Rorb
Rpn1
Rps6ka1
Rps6ka3
Rps6ka5
Rps6kb1
Rps6kb2
Rraga
Rragc
Rragd
Rrm2
Rufy1
Runx1
Runx1t1
Runx2
Rxra
S1pr1
Sav1
Sc5d
Scd2
Sco2
Sema3d
Sema4b
Sema5a
Sema6d
Sema7a
Serpine1
Setd1a
Setd1b
Setd2
Setd7
Setd8
Sgcd
Sgsh
Sh3bp1
Sh3gl2
Shc1
Shc4
Sirpa
Sirt1
Six1
Skil
Slc16a10
Slc16a2
Slc1a5
Slc2a1
Slc2a4
Slc9a1
Slco1c1
Smad1
Smad2
Smad3
Smad4
Smad6
Smad7
Smap2
Smarcad1
Smurf2
Snai1
Snai2
Snd1
Soat1
Socs3
Socs4
Socs7
Sod2
Sort1
Sos1
Sos2
Sox2
Sox9
Sp1
Spp1
Sqstm1
Srgap1
Srgap2
Srgap3
Ss18
Ssx2ip
St3gal1
St3gal5
St6galnac6
St8sia1
Stag2
Stat1
Stat3
Stat5a
Stk11
Stk3
Stk4
Stt3a
Suv420h1
Tab2
Taok2
Tbl1x
Tbx3
Tceb1
Tcf3
Tcf7l1
Tcf7l2
Tfdp1
Tfdp2
Tfrc
Tgfb3
Tgfbr1
Tgfbr2
Tgfbr2 Csnk1d
Thbs2
Thra
Thrb
Tiam1
Timp3
Tjp1
Tnfsf11
Tnr
Tob1
Tob2
Tpk1
Tpm3
Traf6
Trip10
Trp53bp2
Trp53inp1
Trrap
Tsg101
Tubb4b
Tubb5
Ugt1a1
Ugt1a10
Ugt1a2
Ugt1a5
Ugt1a6a
Ugt1a6b
Ugt1a7c
Ugt1a9
Ugt2b34
Ulk1
Unc5b
Unc5d
Urod
Uros
Usp7
Usp8
Vangl1
Vdac1
Vdac2
Vhl
Vps25
Vps37a
Vps4b
Wasl
Whsc1
Whsc1l1
Wnt4
Wwc1
Wwtr1
Xrn1
Yap1
Ywhae
Zak
Zcchc7
Zeb1
Zfhx3
Zfyve20
Zfyve9
Zmat3
